# Supplementary material for: Identification of Two Exosomal miRNAs in Circulating Blood of Cancer Patients by Using Integrative Transcriptome and Network Analysis
Source: Noncoding RNA. 2022 May 12;8(3):33. doi: 10.3390/ncrna8030033 (PMC9149928; doi:10.3390/ncrna8030033)
Supplement: Supplementary file 1 [file ncrna-08-00033-s001.zip]

Archive with 3 entries (2 files):
- ncrna-1605620-Supplementary/
- ncrna-1605620-Supplementary/Supplementary file S1_Figures and tables.pdf
- ncrna-1605620-Supplementary/Supplementary file S2_miRNA¿CmRNA bipartite interaction network.graphml.xml
