# Supplementary material for: Identification of Two Exosomal miRNAs in Circulating Blood of Cancer Patients by Using Integrative Transcriptome and Network Analysis
Source: Noncoding RNA. 2022 May 12;8(3):33. doi: 10.3390/ncrna8030033 (PMC9149928; doi:10.3390/ncrna8030033)
Supplement: Supplementary file 1 [file ncrna-08-00033-s001.zip › ncrna-1605620-Supplementary/Supplementary file S2_miRNA¿CmRNA bipartite interaction network.graphml.xml]

<?xml version="1.0" encoding="UTF-8"?>
<graphml xmlns="http://graphml.graphdrawing.org/xmlns"
         xmlns:xsi="http://www.w3.org/2001/XMLSchema-instance"
         xsi:schemaLocation="http://graphml.graphdrawing.org/xmlns
         http://graphml.graphdrawing.org/xmlns/1.0/graphml.xsd">
<!-- Created by igraph -->
  <key id="v_name" for="node" attr.name="name" attr.type="string"/>
  <key id="v_abundance" for="node" attr.name="abundance" attr.type="string"/>
  <key id="v_layers" for="node" attr.name="layers" attr.type="double"/>
  <key id="v_group" for="node" attr.name="group" attr.type="double"/>
  <key id="e_direction" for="edge" attr.name="direction" attr.type="string"/>
  <graph id="G" edgedefault="undirected">
    <node id="n0">
      <data key="v_name">hsa-mir-495-3p</data>
      <data key="v_abundance">*</data>
      <data key="v_layers">1</data>
      <data key="v_group">1</data>
    </node>
    <node id="n1">
      <data key="v_name">hsa-mir-543</data>
      <data key="v_abundance">*</data>
      <data key="v_layers">1</data>
      <data key="v_group">1</data>
    </node>
    <node id="n2">
      <data key="v_name">INHBA</data>
      <data key="v_abundance">NA</data>
      <data key="v_layers">2</data>
      <data key="v_group">2</data>
    </node>
    <node id="n3">
      <data key="v_name">CCND1</data>
      <data key="v_abundance">NA</data>
      <data key="v_layers">2</data>
      <data key="v_group">2</data>
    </node>
    <node id="n4">
      <data key="v_name">MED10</data>
      <data key="v_abundance">NA</data>
      <data key="v_layers">2</data>
      <data key="v_group">2</data>
    </node>
    <node id="n5">
      <data key="v_name">CDK4</data>
      <data key="v_abundance">NA</data>
      <data key="v_layers">2</data>
      <data key="v_group">2</data>
    </node>
    <node id="n6">
      <data key="v_name">CCNB1</data>
      <data key="v_abundance">NA</data>
      <data key="v_layers">2</data>
      <data key="v_group">2</data>
    </node>
    <node id="n7">
      <data key="v_name">CCND2</data>
      <data key="v_abundance">NA</data>
      <data key="v_layers">2</data>
      <data key="v_group">2</data>
    </node>
    <node id="n8">
      <data key="v_name">CCNA1</data>
      <data key="v_abundance">NA</data>
      <data key="v_layers">2</data>
      <data key="v_group">2</data>
    </node>
    <node id="n9">
      <data key="v_name">PHLPP1</data>
      <data key="v_abundance">NA</data>
      <data key="v_layers">2</data>
      <data key="v_group">2</data>
    </node>
    <node id="n10">
      <data key="v_name">AKT1</data>
      <data key="v_abundance">NA</data>
      <data key="v_layers">2</data>
      <data key="v_group">2</data>
    </node>
    <node id="n11">
      <data key="v_name">COPS7B</data>
      <data key="v_abundance">NA</data>
      <data key="v_layers">2</data>
      <data key="v_group">2</data>
    </node>
    <node id="n12">
      <data key="v_name">FOSL2</data>
      <data key="v_abundance">NA</data>
      <data key="v_layers">2</data>
      <data key="v_group">2</data>
    </node>
    <node id="n13">
      <data key="v_name">JUND</data>
      <data key="v_abundance">NA</data>
      <data key="v_layers">2</data>
      <data key="v_group">2</data>
    </node>
    <node id="n14">
      <data key="v_name">JUNB</data>
      <data key="v_abundance">NA</data>
      <data key="v_layers">2</data>
      <data key="v_group">2</data>
    </node>
    <node id="n15">
      <data key="v_name">RAD21</data>
      <data key="v_abundance">NA</data>
      <data key="v_layers">2</data>
      <data key="v_group">2</data>
    </node>
    <node id="n16">
      <data key="v_name">SNAP23</data>
      <data key="v_abundance">NA</data>
      <data key="v_layers">2</data>
      <data key="v_group">2</data>
    </node>
    <node id="n17">
      <data key="v_name">CREBBP</data>
      <data key="v_abundance">NA</data>
      <data key="v_layers">2</data>
      <data key="v_group">2</data>
    </node>
    <node id="n18">
      <data key="v_name">EIF2AK3</data>
      <data key="v_abundance">NA</data>
      <data key="v_layers">2</data>
      <data key="v_group">2</data>
    </node>
    <node id="n19">
      <data key="v_name">LRP6</data>
      <data key="v_abundance">NA</data>
      <data key="v_layers">2</data>
      <data key="v_group">2</data>
    </node>
    <node id="n20">
      <data key="v_name">APC</data>
      <data key="v_abundance">NA</data>
      <data key="v_layers">2</data>
      <data key="v_group">2</data>
    </node>
    <node id="n21">
      <data key="v_name">NOS3</data>
      <data key="v_abundance">NA</data>
      <data key="v_layers">2</data>
      <data key="v_group">2</data>
    </node>
    <node id="n22">
      <data key="v_name">GSK3B</data>
      <data key="v_abundance">NA</data>
      <data key="v_layers">2</data>
      <data key="v_group">2</data>
    </node>
    <node id="n23">
      <data key="v_name">PTPN11</data>
      <data key="v_abundance">NA</data>
      <data key="v_layers">2</data>
      <data key="v_group">2</data>
    </node>
    <node id="n24">
      <data key="v_name">RPL13</data>
      <data key="v_abundance">NA</data>
      <data key="v_layers">2</data>
      <data key="v_group">2</data>
    </node>
    <node id="n25">
      <data key="v_name">COPS2</data>
      <data key="v_abundance">NA</data>
      <data key="v_layers">2</data>
      <data key="v_group">2</data>
    </node>
    <node id="n26">
      <data key="v_name">PSMD10</data>
      <data key="v_abundance">NA</data>
      <data key="v_layers">2</data>
      <data key="v_group">2</data>
    </node>
    <node id="n27">
      <data key="v_name">IQGAP1</data>
      <data key="v_abundance">NA</data>
      <data key="v_layers">2</data>
      <data key="v_group">2</data>
    </node>
    <node id="n28">
      <data key="v_name">PAK2</data>
      <data key="v_abundance">NA</data>
      <data key="v_layers">2</data>
      <data key="v_group">2</data>
    </node>
    <node id="n29">
      <data key="v_name">REV1</data>
      <data key="v_abundance">NA</data>
      <data key="v_layers">2</data>
      <data key="v_group">2</data>
    </node>
    <node id="n30">
      <data key="v_name">ARPC1A</data>
      <data key="v_abundance">NA</data>
      <data key="v_layers">2</data>
      <data key="v_group">2</data>
    </node>
    <node id="n31">
      <data key="v_name">ABI2</data>
      <data key="v_abundance">NA</data>
      <data key="v_layers">2</data>
      <data key="v_group">2</data>
    </node>
    <node id="n32">
      <data key="v_name">MED4</data>
      <data key="v_abundance">NA</data>
      <data key="v_layers">2</data>
      <data key="v_group">2</data>
    </node>
    <node id="n33">
      <data key="v_name">PSMD12</data>
      <data key="v_abundance">NA</data>
      <data key="v_layers">2</data>
      <data key="v_group">2</data>
    </node>
    <node id="n34">
      <data key="v_name">HUWE1</data>
      <data key="v_abundance">NA</data>
      <data key="v_layers">2</data>
      <data key="v_group">2</data>
    </node>
    <node id="n35">
      <data key="v_name">PRKAR1A</data>
      <data key="v_abundance">NA</data>
      <data key="v_layers">2</data>
      <data key="v_group">2</data>
    </node>
    <node id="n36">
      <data key="v_name">MAPK10</data>
      <data key="v_abundance">NA</data>
      <data key="v_layers">2</data>
      <data key="v_group">2</data>
    </node>
    <node id="n37">
      <data key="v_name">ETS2</data>
      <data key="v_abundance">NA</data>
      <data key="v_layers">2</data>
      <data key="v_group">2</data>
    </node>
    <node id="n38">
      <data key="v_name">EGR1</data>
      <data key="v_abundance">NA</data>
      <data key="v_layers">2</data>
      <data key="v_group">2</data>
    </node>
    <node id="n39">
      <data key="v_name">FOS</data>
      <data key="v_abundance">NA</data>
      <data key="v_layers">2</data>
      <data key="v_group">2</data>
    </node>
    <node id="n40">
      <data key="v_name">PTK2</data>
      <data key="v_abundance">NA</data>
      <data key="v_layers">2</data>
      <data key="v_group">2</data>
    </node>
    <node id="n41">
      <data key="v_name">RAP1A</data>
      <data key="v_abundance">NA</data>
      <data key="v_layers">2</data>
      <data key="v_group">2</data>
    </node>
    <node id="n42">
      <data key="v_name">FLT1</data>
      <data key="v_abundance">NA</data>
      <data key="v_layers">2</data>
      <data key="v_group">2</data>
    </node>
    <node id="n43">
      <data key="v_name">ATM</data>
      <data key="v_abundance">NA</data>
      <data key="v_layers">2</data>
      <data key="v_group">2</data>
    </node>
    <node id="n44">
      <data key="v_name">PRKDC</data>
      <data key="v_abundance">NA</data>
      <data key="v_layers">2</data>
      <data key="v_group">2</data>
    </node>
    <node id="n45">
      <data key="v_name">NCKAP1</data>
      <data key="v_abundance">NA</data>
      <data key="v_layers">2</data>
      <data key="v_group">2</data>
    </node>
    <node id="n46">
      <data key="v_name">EPS8</data>
      <data key="v_abundance">NA</data>
      <data key="v_layers">2</data>
      <data key="v_group">2</data>
    </node>
    <node id="n47">
      <data key="v_name">CBX4</data>
      <data key="v_abundance">NA</data>
      <data key="v_layers">2</data>
      <data key="v_group">2</data>
    </node>
    <node id="n48">
      <data key="v_name">WASL</data>
      <data key="v_abundance">NA</data>
      <data key="v_layers">2</data>
      <data key="v_group">2</data>
    </node>
    <node id="n49">
      <data key="v_name">ARPC5</data>
      <data key="v_abundance">NA</data>
      <data key="v_layers">2</data>
      <data key="v_group">2</data>
    </node>
    <node id="n50">
      <data key="v_name">KIFAP3</data>
      <data key="v_abundance">NA</data>
      <data key="v_layers">2</data>
      <data key="v_group">2</data>
    </node>
    <node id="n51">
      <data key="v_name">RANBP2</data>
      <data key="v_abundance">NA</data>
      <data key="v_layers">2</data>
      <data key="v_group">2</data>
    </node>
    <node id="n52">
      <data key="v_name">TNPO1</data>
      <data key="v_abundance">NA</data>
      <data key="v_layers">2</data>
      <data key="v_group">2</data>
    </node>
    <node id="n53">
      <data key="v_name">JUN</data>
      <data key="v_abundance">NA</data>
      <data key="v_layers">2</data>
      <data key="v_group">2</data>
    </node>
    <node id="n54">
      <data key="v_name">STRN</data>
      <data key="v_abundance">NA</data>
      <data key="v_layers">2</data>
      <data key="v_group">2</data>
    </node>
    <node id="n55">
      <data key="v_name">QKI</data>
      <data key="v_abundance">NA</data>
      <data key="v_layers">2</data>
      <data key="v_group">2</data>
    </node>
    <node id="n56">
      <data key="v_name">PPP3R1</data>
      <data key="v_abundance">NA</data>
      <data key="v_layers">2</data>
      <data key="v_group">2</data>
    </node>
    <node id="n57">
      <data key="v_name">AGO2</data>
      <data key="v_abundance">NA</data>
      <data key="v_layers">2</data>
      <data key="v_group">2</data>
    </node>
    <node id="n58">
      <data key="v_name">MED24</data>
      <data key="v_abundance">NA</data>
      <data key="v_layers">2</data>
      <data key="v_group">2</data>
    </node>
    <node id="n59">
      <data key="v_name">NUDT21</data>
      <data key="v_abundance">NA</data>
      <data key="v_layers">2</data>
      <data key="v_group">2</data>
    </node>
    <node id="n60">
      <data key="v_name">UCHL5</data>
      <data key="v_abundance">NA</data>
      <data key="v_layers">2</data>
      <data key="v_group">2</data>
    </node>
    <node id="n61">
      <data key="v_name">CDK1</data>
      <data key="v_abundance">NA</data>
      <data key="v_layers">2</data>
      <data key="v_group">2</data>
    </node>
    <node id="n62">
      <data key="v_name">SNRPD1</data>
      <data key="v_abundance">NA</data>
      <data key="v_layers">2</data>
      <data key="v_group">2</data>
    </node>
    <node id="n63">
      <data key="v_name">PABPC1</data>
      <data key="v_abundance">NA</data>
      <data key="v_layers">2</data>
      <data key="v_group">2</data>
    </node>
    <node id="n64">
      <data key="v_name">EIF4A2</data>
      <data key="v_abundance">NA</data>
      <data key="v_layers">2</data>
      <data key="v_group">2</data>
    </node>
    <node id="n65">
      <data key="v_name">ACTA1</data>
      <data key="v_abundance">NA</data>
      <data key="v_layers">2</data>
      <data key="v_group">2</data>
    </node>
    <node id="n66">
      <data key="v_name">ACTC1</data>
      <data key="v_abundance">NA</data>
      <data key="v_layers">2</data>
      <data key="v_group">2</data>
    </node>
    <node id="n67">
      <data key="v_name">ATP7A</data>
      <data key="v_abundance">NA</data>
      <data key="v_layers">2</data>
      <data key="v_group">2</data>
    </node>
    <node id="n68">
      <data key="v_name">BMI1</data>
      <data key="v_abundance">NA</data>
      <data key="v_layers">2</data>
      <data key="v_group">2</data>
    </node>
    <node id="n69">
      <data key="v_name">CASP8</data>
      <data key="v_abundance">NA</data>
      <data key="v_layers">2</data>
      <data key="v_group">2</data>
    </node>
    <node id="n70">
      <data key="v_name">RUNX3</data>
      <data key="v_abundance">NA</data>
      <data key="v_layers">2</data>
      <data key="v_group">2</data>
    </node>
    <node id="n71">
      <data key="v_name">CD9</data>
      <data key="v_abundance">NA</data>
      <data key="v_layers">2</data>
      <data key="v_group">2</data>
    </node>
    <node id="n72">
      <data key="v_name">CDC5L</data>
      <data key="v_abundance">NA</data>
      <data key="v_layers">2</data>
      <data key="v_group">2</data>
    </node>
    <node id="n73">
      <data key="v_name">COL4A1</data>
      <data key="v_abundance">NA</data>
      <data key="v_layers">2</data>
      <data key="v_group">2</data>
    </node>
    <node id="n74">
      <data key="v_name">DGKB</data>
      <data key="v_abundance">NA</data>
      <data key="v_layers">2</data>
      <data key="v_group">2</data>
    </node>
    <node id="n75">
      <data key="v_name">FGF2</data>
      <data key="v_abundance">NA</data>
      <data key="v_layers">2</data>
      <data key="v_group">2</data>
    </node>
    <node id="n76">
      <data key="v_name">FOXC1</data>
      <data key="v_abundance">NA</data>
      <data key="v_layers">2</data>
      <data key="v_group">2</data>
    </node>
    <node id="n77">
      <data key="v_name">B4GALT1</data>
      <data key="v_abundance">NA</data>
      <data key="v_layers">2</data>
      <data key="v_group">2</data>
    </node>
    <node id="n78">
      <data key="v_name">HMGN1</data>
      <data key="v_abundance">NA</data>
      <data key="v_layers">2</data>
      <data key="v_group">2</data>
    </node>
    <node id="n79">
      <data key="v_name">HNRNPC</data>
      <data key="v_abundance">NA</data>
      <data key="v_layers">2</data>
      <data key="v_group">2</data>
    </node>
    <node id="n80">
      <data key="v_name">HOXC8</data>
      <data key="v_abundance">NA</data>
      <data key="v_layers">2</data>
      <data key="v_group">2</data>
    </node>
    <node id="n81">
      <data key="v_name">HOXD12</data>
      <data key="v_abundance">NA</data>
      <data key="v_layers">2</data>
      <data key="v_group">2</data>
    </node>
    <node id="n82">
      <data key="v_name">HSPA1B</data>
      <data key="v_abundance">NA</data>
      <data key="v_layers">2</data>
      <data key="v_group">2</data>
    </node>
    <node id="n83">
      <data key="v_name">HSPA5</data>
      <data key="v_abundance">NA</data>
      <data key="v_layers">2</data>
      <data key="v_group">2</data>
    </node>
    <node id="n84">
      <data key="v_name">HSP90AA1</data>
      <data key="v_abundance">NA</data>
      <data key="v_layers">2</data>
      <data key="v_group">2</data>
    </node>
    <node id="n85">
      <data key="v_name">IL6R</data>
      <data key="v_abundance">NA</data>
      <data key="v_layers">2</data>
      <data key="v_group">2</data>
    </node>
    <node id="n86">
      <data key="v_name">IL15</data>
      <data key="v_abundance">NA</data>
      <data key="v_layers">2</data>
      <data key="v_group">2</data>
    </node>
    <node id="n87">
      <data key="v_name">KPNA2</data>
      <data key="v_abundance">NA</data>
      <data key="v_layers">2</data>
      <data key="v_group">2</data>
    </node>
    <node id="n88">
      <data key="v_name">LDLR</data>
      <data key="v_abundance">NA</data>
      <data key="v_layers">2</data>
      <data key="v_group">2</data>
    </node>
    <node id="n89">
      <data key="v_name">LMAN1</data>
      <data key="v_abundance">NA</data>
      <data key="v_layers">2</data>
      <data key="v_group">2</data>
    </node>
    <node id="n90">
      <data key="v_name">MARCKS</data>
      <data key="v_abundance">NA</data>
      <data key="v_layers">2</data>
      <data key="v_group">2</data>
    </node>
    <node id="n91">
      <data key="v_name">MAK</data>
      <data key="v_abundance">NA</data>
      <data key="v_layers">2</data>
      <data key="v_group">2</data>
    </node>
    <node id="n92">
      <data key="v_name">MAT1A</data>
      <data key="v_abundance">NA</data>
      <data key="v_layers">2</data>
      <data key="v_group">2</data>
    </node>
    <node id="n93">
      <data key="v_name">MCL1</data>
      <data key="v_abundance">NA</data>
      <data key="v_layers">2</data>
      <data key="v_group">2</data>
    </node>
    <node id="n94">
      <data key="v_name">MEIS1</data>
      <data key="v_abundance">NA</data>
      <data key="v_layers">2</data>
      <data key="v_group">2</data>
    </node>
    <node id="n95">
      <data key="v_name">MFAP3</data>
      <data key="v_abundance">NA</data>
      <data key="v_layers">2</data>
      <data key="v_group">2</data>
    </node>
    <node id="n96">
      <data key="v_name">MOCS2</data>
      <data key="v_abundance">NA</data>
      <data key="v_layers">2</data>
      <data key="v_group">2</data>
    </node>
    <node id="n97">
      <data key="v_name">MTAP</data>
      <data key="v_abundance">NA</data>
      <data key="v_layers">2</data>
      <data key="v_group">2</data>
    </node>
    <node id="n98">
      <data key="v_name">TRIM37</data>
      <data key="v_abundance">NA</data>
      <data key="v_layers">2</data>
      <data key="v_group">2</data>
    </node>
    <node id="n99">
      <data key="v_name">MYO10</data>
      <data key="v_abundance">NA</data>
      <data key="v_layers">2</data>
      <data key="v_group">2</data>
    </node>
    <node id="n100">
      <data key="v_name">NCAM2</data>
      <data key="v_abundance">NA</data>
      <data key="v_layers">2</data>
      <data key="v_group">2</data>
    </node>
    <node id="n101">
      <data key="v_name">NDUFB6</data>
      <data key="v_abundance">NA</data>
      <data key="v_layers">2</data>
      <data key="v_group">2</data>
    </node>
    <node id="n102">
      <data key="v_name">OCRL</data>
      <data key="v_abundance">NA</data>
      <data key="v_layers">2</data>
      <data key="v_group">2</data>
    </node>
    <node id="n103">
      <data key="v_name">PBX3</data>
      <data key="v_abundance">NA</data>
      <data key="v_layers">2</data>
      <data key="v_group">2</data>
    </node>
    <node id="n104">
      <data key="v_name">PCDH1</data>
      <data key="v_abundance">NA</data>
      <data key="v_layers">2</data>
      <data key="v_group">2</data>
    </node>
    <node id="n105">
      <data key="v_name">PCMT1</data>
      <data key="v_abundance">NA</data>
      <data key="v_layers">2</data>
      <data key="v_group">2</data>
    </node>
    <node id="n106">
      <data key="v_name">PFDN2</data>
      <data key="v_abundance">NA</data>
      <data key="v_layers">2</data>
      <data key="v_group">2</data>
    </node>
    <node id="n107">
      <data key="v_name">ABCB1</data>
      <data key="v_abundance">NA</data>
      <data key="v_layers">2</data>
      <data key="v_group">2</data>
    </node>
    <node id="n108">
      <data key="v_name">PRNP</data>
      <data key="v_abundance">NA</data>
      <data key="v_layers">2</data>
      <data key="v_group">2</data>
    </node>
    <node id="n109">
      <data key="v_name">SC5D</data>
      <data key="v_abundance">NA</data>
      <data key="v_layers">2</data>
      <data key="v_group">2</data>
    </node>
    <node id="n110">
      <data key="v_name">SCO1</data>
      <data key="v_abundance">NA</data>
      <data key="v_layers">2</data>
      <data key="v_group">2</data>
    </node>
    <node id="n111">
      <data key="v_name">CCL2</data>
      <data key="v_abundance">NA</data>
      <data key="v_layers">2</data>
      <data key="v_group">2</data>
    </node>
    <node id="n112">
      <data key="v_name">CXCL5</data>
      <data key="v_abundance">NA</data>
      <data key="v_layers">2</data>
      <data key="v_group">2</data>
    </node>
    <node id="n113">
      <data key="v_name">SDC2</data>
      <data key="v_abundance">NA</data>
      <data key="v_layers">2</data>
      <data key="v_group">2</data>
    </node>
    <node id="n114">
      <data key="v_name">SIX3</data>
      <data key="v_abundance">NA</data>
      <data key="v_layers">2</data>
      <data key="v_group">2</data>
    </node>
    <node id="n115">
      <data key="v_name">SOX9</data>
      <data key="v_abundance">NA</data>
      <data key="v_layers">2</data>
      <data key="v_group">2</data>
    </node>
    <node id="n116">
      <data key="v_name">SREBF1</data>
      <data key="v_abundance">NA</data>
      <data key="v_layers">2</data>
      <data key="v_group">2</data>
    </node>
    <node id="n117">
      <data key="v_name">STX4</data>
      <data key="v_abundance">NA</data>
      <data key="v_layers">2</data>
      <data key="v_group">2</data>
    </node>
    <node id="n118">
      <data key="v_name">TGFBR2</data>
      <data key="v_abundance">NA</data>
      <data key="v_layers">2</data>
      <data key="v_group">2</data>
    </node>
    <node id="n119">
      <data key="v_name">TGIF1</data>
      <data key="v_abundance">NA</data>
      <data key="v_layers">2</data>
      <data key="v_group">2</data>
    </node>
    <node id="n120">
      <data key="v_name">TOP2A</data>
      <data key="v_abundance">NA</data>
      <data key="v_layers">2</data>
      <data key="v_group">2</data>
    </node>
    <node id="n121">
      <data key="v_name">VEGFA</data>
      <data key="v_abundance">NA</data>
      <data key="v_layers">2</data>
      <data key="v_group">2</data>
    </node>
    <node id="n122">
      <data key="v_name">XRCC2</data>
      <data key="v_abundance">NA</data>
      <data key="v_layers">2</data>
      <data key="v_group">2</data>
    </node>
    <node id="n123">
      <data key="v_name">SF1</data>
      <data key="v_abundance">NA</data>
      <data key="v_layers">2</data>
      <data key="v_group">2</data>
    </node>
    <node id="n124">
      <data key="v_name">CNBP</data>
      <data key="v_abundance">NA</data>
      <data key="v_layers">2</data>
      <data key="v_group">2</data>
    </node>
    <node id="n125">
      <data key="v_name">MLLT10</data>
      <data key="v_abundance">NA</data>
      <data key="v_layers">2</data>
      <data key="v_group">2</data>
    </node>
    <node id="n126">
      <data key="v_name">HMGA2</data>
      <data key="v_abundance">NA</data>
      <data key="v_layers">2</data>
      <data key="v_group">2</data>
    </node>
    <node id="n127">
      <data key="v_name">COIL</data>
      <data key="v_abundance">NA</data>
      <data key="v_layers">2</data>
      <data key="v_group">2</data>
    </node>
    <node id="n128">
      <data key="v_name">NCK2</data>
      <data key="v_abundance">NA</data>
      <data key="v_layers">2</data>
      <data key="v_group">2</data>
    </node>
    <node id="n129">
      <data key="v_name">TMEFF1</data>
      <data key="v_abundance">NA</data>
      <data key="v_layers">2</data>
      <data key="v_group">2</data>
    </node>
    <node id="n130">
      <data key="v_name">CD164</data>
      <data key="v_abundance">NA</data>
      <data key="v_layers">2</data>
      <data key="v_group">2</data>
    </node>
    <node id="n131">
      <data key="v_name">PER2</data>
      <data key="v_abundance">NA</data>
      <data key="v_layers">2</data>
      <data key="v_group">2</data>
    </node>
    <node id="n132">
      <data key="v_name">VGLL4</data>
      <data key="v_abundance">NA</data>
      <data key="v_layers">2</data>
      <data key="v_group">2</data>
    </node>
    <node id="n133">
      <data key="v_name">MLEC</data>
      <data key="v_abundance">NA</data>
      <data key="v_layers">2</data>
      <data key="v_group">2</data>
    </node>
    <node id="n134">
      <data key="v_name">AREL1</data>
      <data key="v_abundance">NA</data>
      <data key="v_layers">2</data>
      <data key="v_group">2</data>
    </node>
    <node id="n135">
      <data key="v_name">MED13</data>
      <data key="v_abundance">NA</data>
      <data key="v_layers">2</data>
      <data key="v_group">2</data>
    </node>
    <node id="n136">
      <data key="v_name">RNF41</data>
      <data key="v_abundance">NA</data>
      <data key="v_layers">2</data>
      <data key="v_group">2</data>
    </node>
    <node id="n137">
      <data key="v_name">NPM3</data>
      <data key="v_abundance">NA</data>
      <data key="v_layers">2</data>
      <data key="v_group">2</data>
    </node>
    <node id="n138">
      <data key="v_name">DLC1</data>
      <data key="v_abundance">NA</data>
      <data key="v_layers">2</data>
      <data key="v_group">2</data>
    </node>
    <node id="n139">
      <data key="v_name">LYPLA1</data>
      <data key="v_abundance">NA</data>
      <data key="v_layers">2</data>
      <data key="v_group">2</data>
    </node>
    <node id="n140">
      <data key="v_name">ZBTB18</data>
      <data key="v_abundance">NA</data>
      <data key="v_layers">2</data>
      <data key="v_group">2</data>
    </node>
    <node id="n141">
      <data key="v_name">HEXIM1</data>
      <data key="v_abundance">NA</data>
      <data key="v_layers">2</data>
      <data key="v_group">2</data>
    </node>
    <node id="n142">
      <data key="v_name">TXNIP</data>
      <data key="v_abundance">NA</data>
      <data key="v_layers">2</data>
      <data key="v_group">2</data>
    </node>
    <node id="n143">
      <data key="v_name">KDM5B</data>
      <data key="v_abundance">NA</data>
      <data key="v_layers">2</data>
      <data key="v_group">2</data>
    </node>
    <node id="n144">
      <data key="v_name">ARPP19</data>
      <data key="v_abundance">NA</data>
      <data key="v_layers">2</data>
      <data key="v_group">2</data>
    </node>
    <node id="n145">
      <data key="v_name">ZNF460</data>
      <data key="v_abundance">NA</data>
      <data key="v_layers">2</data>
      <data key="v_group">2</data>
    </node>
    <node id="n146">
      <data key="v_name">SMR3B</data>
      <data key="v_abundance">NA</data>
      <data key="v_layers">2</data>
      <data key="v_group">2</data>
    </node>
    <node id="n147">
      <data key="v_name">RAB10</data>
      <data key="v_abundance">NA</data>
      <data key="v_layers">2</data>
      <data key="v_group">2</data>
    </node>
    <node id="n148">
      <data key="v_name">RAB31</data>
      <data key="v_abundance">NA</data>
      <data key="v_layers">2</data>
      <data key="v_group">2</data>
    </node>
    <node id="n149">
      <data key="v_name">PTP4A3</data>
      <data key="v_abundance">NA</data>
      <data key="v_layers">2</data>
      <data key="v_group">2</data>
    </node>
    <node id="n150">
      <data key="v_name">PCNX1</data>
      <data key="v_abundance">NA</data>
      <data key="v_layers">2</data>
      <data key="v_group">2</data>
    </node>
    <node id="n151">
      <data key="v_name">TAB2</data>
      <data key="v_abundance">NA</data>
      <data key="v_layers">2</data>
      <data key="v_group">2</data>
    </node>
    <node id="n152">
      <data key="v_name">TBC1D9</data>
      <data key="v_abundance">NA</data>
      <data key="v_layers">2</data>
      <data key="v_group">2</data>
    </node>
    <node id="n153">
      <data key="v_name">MPRIP</data>
      <data key="v_abundance">NA</data>
      <data key="v_layers">2</data>
      <data key="v_group">2</data>
    </node>
    <node id="n154">
      <data key="v_name">NUP62</data>
      <data key="v_abundance">NA</data>
      <data key="v_layers">2</data>
      <data key="v_group">2</data>
    </node>
    <node id="n155">
      <data key="v_name">TMEM2</data>
      <data key="v_abundance">NA</data>
      <data key="v_layers">2</data>
      <data key="v_group">2</data>
    </node>
    <node id="n156">
      <data key="v_name">KIAA1549L</data>
      <data key="v_abundance">NA</data>
      <data key="v_layers">2</data>
      <data key="v_group">2</data>
    </node>
    <node id="n157">
      <data key="v_name">PNISR</data>
      <data key="v_abundance">NA</data>
      <data key="v_layers">2</data>
      <data key="v_group">2</data>
    </node>
    <node id="n158">
      <data key="v_name">NGDN</data>
      <data key="v_abundance">NA</data>
      <data key="v_layers">2</data>
      <data key="v_group">2</data>
    </node>
    <node id="n159">
      <data key="v_name">ZZZ3</data>
      <data key="v_abundance">NA</data>
      <data key="v_layers">2</data>
      <data key="v_group">2</data>
    </node>
    <node id="n160">
      <data key="v_name">TOR1AIP1</data>
      <data key="v_abundance">NA</data>
      <data key="v_layers">2</data>
      <data key="v_group">2</data>
    </node>
    <node id="n161">
      <data key="v_name">GALNT8</data>
      <data key="v_abundance">NA</data>
      <data key="v_layers">2</data>
      <data key="v_group">2</data>
    </node>
    <node id="n162">
      <data key="v_name">TIMM10</data>
      <data key="v_abundance">NA</data>
      <data key="v_layers">2</data>
      <data key="v_group">2</data>
    </node>
    <node id="n163">
      <data key="v_name">SNX24</data>
      <data key="v_abundance">NA</data>
      <data key="v_layers">2</data>
      <data key="v_group">2</data>
    </node>
    <node id="n164">
      <data key="v_name">EEF2K</data>
      <data key="v_abundance">NA</data>
      <data key="v_layers">2</data>
      <data key="v_group">2</data>
    </node>
    <node id="n165">
      <data key="v_name">TNPO2</data>
      <data key="v_abundance">NA</data>
      <data key="v_layers">2</data>
      <data key="v_group">2</data>
    </node>
    <node id="n166">
      <data key="v_name">ZNF354C</data>
      <data key="v_abundance">NA</data>
      <data key="v_layers">2</data>
      <data key="v_group">2</data>
    </node>
    <node id="n167">
      <data key="v_name">RNF141</data>
      <data key="v_abundance">NA</data>
      <data key="v_layers">2</data>
      <data key="v_group">2</data>
    </node>
    <node id="n168">
      <data key="v_name">MRPL35</data>
      <data key="v_abundance">NA</data>
      <data key="v_layers">2</data>
      <data key="v_group">2</data>
    </node>
    <node id="n169">
      <data key="v_name">CRLF3</data>
      <data key="v_abundance">NA</data>
      <data key="v_layers">2</data>
      <data key="v_group">2</data>
    </node>
    <node id="n170">
      <data key="v_name">RNF138</data>
      <data key="v_abundance">NA</data>
      <data key="v_layers">2</data>
      <data key="v_group">2</data>
    </node>
    <node id="n171">
      <data key="v_name">MIEF1</data>
      <data key="v_abundance">NA</data>
      <data key="v_layers">2</data>
      <data key="v_group">2</data>
    </node>
    <node id="n172">
      <data key="v_name">DDIT4</data>
      <data key="v_abundance">NA</data>
      <data key="v_layers">2</data>
      <data key="v_group">2</data>
    </node>
    <node id="n173">
      <data key="v_name">CRLS1</data>
      <data key="v_abundance">NA</data>
      <data key="v_layers">2</data>
      <data key="v_group">2</data>
    </node>
    <node id="n174">
      <data key="v_name">RFK</data>
      <data key="v_abundance">NA</data>
      <data key="v_layers">2</data>
      <data key="v_group">2</data>
    </node>
    <node id="n175">
      <data key="v_name">EIF5A2</data>
      <data key="v_abundance">NA</data>
      <data key="v_layers">2</data>
      <data key="v_group">2</data>
    </node>
    <node id="n176">
      <data key="v_name">ADAMTS9</data>
      <data key="v_abundance">NA</data>
      <data key="v_layers">2</data>
      <data key="v_group">2</data>
    </node>
    <node id="n177">
      <data key="v_name">MTA3</data>
      <data key="v_abundance">NA</data>
      <data key="v_layers">2</data>
      <data key="v_group">2</data>
    </node>
    <node id="n178">
      <data key="v_name">SMOC1</data>
      <data key="v_abundance">NA</data>
      <data key="v_layers">2</data>
      <data key="v_group">2</data>
    </node>
    <node id="n179">
      <data key="v_name">LRRC4</data>
      <data key="v_abundance">NA</data>
      <data key="v_layers">2</data>
      <data key="v_group">2</data>
    </node>
    <node id="n180">
      <data key="v_name">C6orf106</data>
      <data key="v_abundance">NA</data>
      <data key="v_layers">2</data>
      <data key="v_group">2</data>
    </node>
    <node id="n181">
      <data key="v_name">FNDC3B</data>
      <data key="v_abundance">NA</data>
      <data key="v_layers">2</data>
      <data key="v_group">2</data>
    </node>
    <node id="n182">
      <data key="v_name">UBE2Z</data>
      <data key="v_abundance">NA</data>
      <data key="v_layers">2</data>
      <data key="v_group">2</data>
    </node>
    <node id="n183">
      <data key="v_name">MTMR9</data>
      <data key="v_abundance">NA</data>
      <data key="v_layers">2</data>
      <data key="v_group">2</data>
    </node>
    <node id="n184">
      <data key="v_name">CDC73</data>
      <data key="v_abundance">NA</data>
      <data key="v_layers">2</data>
      <data key="v_group">2</data>
    </node>
    <node id="n185">
      <data key="v_name">HMBOX1</data>
      <data key="v_abundance">NA</data>
      <data key="v_layers">2</data>
      <data key="v_group">2</data>
    </node>
    <node id="n186">
      <data key="v_name">QSER1</data>
      <data key="v_abundance">NA</data>
      <data key="v_layers">2</data>
      <data key="v_group">2</data>
    </node>
    <node id="n187">
      <data key="v_name">GEMIN6</data>
      <data key="v_abundance">NA</data>
      <data key="v_layers">2</data>
      <data key="v_group">2</data>
    </node>
    <node id="n188">
      <data key="v_name">ZNF703</data>
      <data key="v_abundance">NA</data>
      <data key="v_layers">2</data>
      <data key="v_group">2</data>
    </node>
    <node id="n189">
      <data key="v_name">KLHL15</data>
      <data key="v_abundance">NA</data>
      <data key="v_layers">2</data>
      <data key="v_group">2</data>
    </node>
    <node id="n190">
      <data key="v_name">TTYH3</data>
      <data key="v_abundance">NA</data>
      <data key="v_layers">2</data>
      <data key="v_group">2</data>
    </node>
    <node id="n191">
      <data key="v_name">SPNS1</data>
      <data key="v_abundance">NA</data>
      <data key="v_layers">2</data>
      <data key="v_group">2</data>
    </node>
    <node id="n192">
      <data key="v_name">ZBTB37</data>
      <data key="v_abundance">NA</data>
      <data key="v_layers">2</data>
      <data key="v_group">2</data>
    </node>
    <node id="n193">
      <data key="v_name">UTP4</data>
      <data key="v_abundance">NA</data>
      <data key="v_layers">2</data>
      <data key="v_group">2</data>
    </node>
    <node id="n194">
      <data key="v_name">CEP19</data>
      <data key="v_abundance">NA</data>
      <data key="v_layers">2</data>
      <data key="v_group">2</data>
    </node>
    <node id="n195">
      <data key="v_name">SLC25A46</data>
      <data key="v_abundance">NA</data>
      <data key="v_layers">2</data>
      <data key="v_group">2</data>
    </node>
    <node id="n196">
      <data key="v_name">ANKRD40</data>
      <data key="v_abundance">NA</data>
      <data key="v_layers">2</data>
      <data key="v_group">2</data>
    </node>
    <node id="n197">
      <data key="v_name">BTF3L4</data>
      <data key="v_abundance">NA</data>
      <data key="v_layers">2</data>
      <data key="v_group">2</data>
    </node>
    <node id="n198">
      <data key="v_name">MYADM</data>
      <data key="v_abundance">NA</data>
      <data key="v_layers">2</data>
      <data key="v_group">2</data>
    </node>
    <node id="n199">
      <data key="v_name">MRRF</data>
      <data key="v_abundance">NA</data>
      <data key="v_layers">2</data>
      <data key="v_group">2</data>
    </node>
    <node id="n200">
      <data key="v_name">ZBTB47</data>
      <data key="v_abundance">NA</data>
      <data key="v_layers">2</data>
      <data key="v_group">2</data>
    </node>
    <node id="n201">
      <data key="v_name">TP53INP1</data>
      <data key="v_abundance">NA</data>
      <data key="v_layers">2</data>
      <data key="v_group">2</data>
    </node>
    <node id="n202">
      <data key="v_name">PRRT2</data>
      <data key="v_abundance">NA</data>
      <data key="v_layers">2</data>
      <data key="v_group">2</data>
    </node>
    <node id="n203">
      <data key="v_name">ZNF573</data>
      <data key="v_abundance">NA</data>
      <data key="v_layers">2</data>
      <data key="v_group">2</data>
    </node>
    <node id="n204">
      <data key="v_name">WTIP</data>
      <data key="v_abundance">NA</data>
      <data key="v_layers">2</data>
      <data key="v_group">2</data>
    </node>
    <node id="n205">
      <data key="v_name">UHMK1</data>
      <data key="v_abundance">NA</data>
      <data key="v_layers">2</data>
      <data key="v_group">2</data>
    </node>
    <node id="n206">
      <data key="v_name">EMB</data>
      <data key="v_abundance">NA</data>
      <data key="v_layers">2</data>
      <data key="v_group">2</data>
    </node>
    <node id="n207">
      <data key="v_name">DNAJC21</data>
      <data key="v_abundance">NA</data>
      <data key="v_layers">2</data>
      <data key="v_group">2</data>
    </node>
    <node id="n208">
      <data key="v_name">C5orf24</data>
      <data key="v_abundance">NA</data>
      <data key="v_layers">2</data>
      <data key="v_group">2</data>
    </node>
    <node id="n209">
      <data key="v_name">TMEM68</data>
      <data key="v_abundance">NA</data>
      <data key="v_layers">2</data>
      <data key="v_group">2</data>
    </node>
    <node id="n210">
      <data key="v_name">SAMD8</data>
      <data key="v_abundance">NA</data>
      <data key="v_layers">2</data>
      <data key="v_group">2</data>
    </node>
    <node id="n211">
      <data key="v_name">EIF5AL1</data>
      <data key="v_abundance">NA</data>
      <data key="v_layers">2</data>
      <data key="v_group">2</data>
    </node>
    <node id="n212">
      <data key="v_name">PHF13</data>
      <data key="v_abundance">NA</data>
      <data key="v_layers">2</data>
      <data key="v_group">2</data>
    </node>
    <node id="n213">
      <data key="v_name">CDCA2</data>
      <data key="v_abundance">NA</data>
      <data key="v_layers">2</data>
      <data key="v_group">2</data>
    </node>
    <node id="n214">
      <data key="v_name">ZNF431</data>
      <data key="v_abundance">NA</data>
      <data key="v_layers">2</data>
      <data key="v_group">2</data>
    </node>
    <node id="n215">
      <data key="v_name">CASP16P</data>
      <data key="v_abundance">NA</data>
      <data key="v_layers">2</data>
      <data key="v_group">2</data>
    </node>
    <node id="n216">
      <data key="v_name">C4orf46</data>
      <data key="v_abundance">NA</data>
      <data key="v_layers">2</data>
      <data key="v_group">2</data>
    </node>
    <node id="n217">
      <data key="v_name">CALHM5</data>
      <data key="v_abundance">NA</data>
      <data key="v_layers">2</data>
      <data key="v_group">2</data>
    </node>
    <node id="n218">
      <data key="v_name">ZNF740</data>
      <data key="v_abundance">NA</data>
      <data key="v_layers">2</data>
      <data key="v_group">2</data>
    </node>
    <node id="n219">
      <data key="v_name">CCDC141</data>
      <data key="v_abundance">NA</data>
      <data key="v_layers">2</data>
      <data key="v_group">2</data>
    </node>
    <node id="n220">
      <data key="v_name">ARL10</data>
      <data key="v_abundance">NA</data>
      <data key="v_layers">2</data>
      <data key="v_group">2</data>
    </node>
    <node id="n221">
      <data key="v_name">SREK1IP1</data>
      <data key="v_abundance">NA</data>
      <data key="v_layers">2</data>
      <data key="v_group">2</data>
    </node>
    <node id="n222">
      <data key="v_name">SFT2D2</data>
      <data key="v_abundance">NA</data>
      <data key="v_layers">2</data>
      <data key="v_group">2</data>
    </node>
    <node id="n223">
      <data key="v_name">NHLRC3</data>
      <data key="v_abundance">NA</data>
      <data key="v_layers">2</data>
      <data key="v_group">2</data>
    </node>
    <node id="n224">
      <data key="v_name">SCIMP</data>
      <data key="v_abundance">NA</data>
      <data key="v_layers">2</data>
      <data key="v_group">2</data>
    </node>
    <node id="n225">
      <data key="v_name">ZNF324B</data>
      <data key="v_abundance">NA</data>
      <data key="v_layers">2</data>
      <data key="v_group">2</data>
    </node>
    <node id="n226">
      <data key="v_name">ACBD7</data>
      <data key="v_abundance">NA</data>
      <data key="v_layers">2</data>
      <data key="v_group">2</data>
    </node>
    <node id="n227">
      <data key="v_name">ZNF724</data>
      <data key="v_abundance">NA</data>
      <data key="v_layers">2</data>
      <data key="v_group">2</data>
    </node>
    <node id="n228">
      <data key="v_name">TRIM67</data>
      <data key="v_abundance">NA</data>
      <data key="v_layers">2</data>
      <data key="v_group">2</data>
    </node>
    <node id="n229">
      <data key="v_name">ZBTB8B</data>
      <data key="v_abundance">NA</data>
      <data key="v_layers">2</data>
      <data key="v_group">2</data>
    </node>
    <node id="n230">
      <data key="v_name">C16orf52</data>
      <data key="v_abundance">NA</data>
      <data key="v_layers">2</data>
      <data key="v_group">2</data>
    </node>
    <node id="n231">
      <data key="v_name">SIGLEC14</data>
      <data key="v_abundance">NA</data>
      <data key="v_layers">2</data>
      <data key="v_group">2</data>
    </node>
    <node id="n232">
      <data key="v_name">TMEM170B</data>
      <data key="v_abundance">NA</data>
      <data key="v_layers">2</data>
      <data key="v_group">2</data>
    </node>
    <node id="n233">
      <data key="v_name">MTRNR2L7</data>
      <data key="v_abundance">NA</data>
      <data key="v_layers">2</data>
      <data key="v_group">2</data>
    </node>
    <node id="n234">
      <data key="v_name">MTRNR2L1</data>
      <data key="v_abundance">NA</data>
      <data key="v_layers">2</data>
      <data key="v_group">2</data>
    </node>
    <node id="n235">
      <data key="v_name">MTRNR2L3</data>
      <data key="v_abundance">NA</data>
      <data key="v_layers">2</data>
      <data key="v_group">2</data>
    </node>
    <node id="n236">
      <data key="v_name">MTRNR2L10</data>
      <data key="v_abundance">NA</data>
      <data key="v_layers">2</data>
      <data key="v_group">2</data>
    </node>
    <node id="n237">
      <data key="v_name">MTRNR2L11</data>
      <data key="v_abundance">NA</data>
      <data key="v_layers">2</data>
      <data key="v_group">2</data>
    </node>
    <node id="n238">
      <data key="v_name">MSANTD3-TMEFF1</data>
      <data key="v_abundance">NA</data>
      <data key="v_layers">2</data>
      <data key="v_group">2</data>
    </node>
    <node id="n239">
      <data key="v_name">ADD1</data>
      <data key="v_abundance">NA</data>
      <data key="v_layers">2</data>
      <data key="v_group">2</data>
    </node>
    <node id="n240">
      <data key="v_name">AMD1</data>
      <data key="v_abundance">NA</data>
      <data key="v_layers">2</data>
      <data key="v_group">2</data>
    </node>
    <node id="n241">
      <data key="v_name">AMPD3</data>
      <data key="v_abundance">NA</data>
      <data key="v_layers">2</data>
      <data key="v_group">2</data>
    </node>
    <node id="n242">
      <data key="v_name">BACH1</data>
      <data key="v_abundance">NA</data>
      <data key="v_layers">2</data>
      <data key="v_group">2</data>
    </node>
    <node id="n243">
      <data key="v_name">CLTC</data>
      <data key="v_abundance">NA</data>
      <data key="v_layers">2</data>
      <data key="v_group">2</data>
    </node>
    <node id="n244">
      <data key="v_name">COL5A1</data>
      <data key="v_abundance">NA</data>
      <data key="v_layers">2</data>
      <data key="v_group">2</data>
    </node>
    <node id="n245">
      <data key="v_name">DDX3X</data>
      <data key="v_abundance">NA</data>
      <data key="v_layers">2</data>
      <data key="v_group">2</data>
    </node>
    <node id="n246">
      <data key="v_name">EN2</data>
      <data key="v_abundance">NA</data>
      <data key="v_layers">2</data>
      <data key="v_group">2</data>
    </node>
    <node id="n247">
      <data key="v_name">ETS1</data>
      <data key="v_abundance">NA</data>
      <data key="v_layers">2</data>
      <data key="v_group">2</data>
    </node>
    <node id="n248">
      <data key="v_name">FKBP1A</data>
      <data key="v_abundance">NA</data>
      <data key="v_layers">2</data>
      <data key="v_group">2</data>
    </node>
    <node id="n249">
      <data key="v_name">KRAS</data>
      <data key="v_abundance">NA</data>
      <data key="v_layers">2</data>
      <data key="v_group">2</data>
    </node>
    <node id="n250">
      <data key="v_name">MDM4</data>
      <data key="v_abundance">NA</data>
      <data key="v_layers">2</data>
      <data key="v_group">2</data>
    </node>
    <node id="n251">
      <data key="v_name">MLLT6</data>
      <data key="v_abundance">NA</data>
      <data key="v_layers">2</data>
      <data key="v_group">2</data>
    </node>
    <node id="n252">
      <data key="v_name">MMP7</data>
      <data key="v_abundance">NA</data>
      <data key="v_layers">2</data>
      <data key="v_group">2</data>
    </node>
    <node id="n253">
      <data key="v_name">MN1</data>
      <data key="v_abundance">NA</data>
      <data key="v_layers">2</data>
      <data key="v_group">2</data>
    </node>
    <node id="n254">
      <data key="v_name">NARS</data>
      <data key="v_abundance">NA</data>
      <data key="v_layers">2</data>
      <data key="v_group">2</data>
    </node>
    <node id="n255">
      <data key="v_name">NDUFB5</data>
      <data key="v_abundance">NA</data>
      <data key="v_layers">2</data>
      <data key="v_group">2</data>
    </node>
    <node id="n256">
      <data key="v_name">SEPT2</data>
      <data key="v_abundance">NA</data>
      <data key="v_layers">2</data>
      <data key="v_group">2</data>
    </node>
    <node id="n257">
      <data key="v_name">NOTCH2</data>
      <data key="v_abundance">NA</data>
      <data key="v_layers">2</data>
      <data key="v_group">2</data>
    </node>
    <node id="n258">
      <data key="v_name">NRAS</data>
      <data key="v_abundance">NA</data>
      <data key="v_layers">2</data>
      <data key="v_group">2</data>
    </node>
    <node id="n259">
      <data key="v_name">UBL3</data>
      <data key="v_abundance">NA</data>
      <data key="v_layers">2</data>
      <data key="v_group">2</data>
    </node>
    <node id="n260">
      <data key="v_name">DNAJC3</data>
      <data key="v_abundance">NA</data>
      <data key="v_layers">2</data>
      <data key="v_group">2</data>
    </node>
    <node id="n261">
      <data key="v_name">PTEN</data>
      <data key="v_abundance">NA</data>
      <data key="v_layers">2</data>
      <data key="v_group">2</data>
    </node>
    <node id="n262">
      <data key="v_name">RNF6</data>
      <data key="v_abundance">NA</data>
      <data key="v_layers">2</data>
      <data key="v_group">2</data>
    </node>
    <node id="n263">
      <data key="v_name">RREB1</data>
      <data key="v_abundance">NA</data>
      <data key="v_layers">2</data>
      <data key="v_group">2</data>
    </node>
    <node id="n264">
      <data key="v_name">TWIST1</data>
      <data key="v_abundance">NA</data>
      <data key="v_layers">2</data>
      <data key="v_group">2</data>
    </node>
    <node id="n265">
      <data key="v_name">YY1</data>
      <data key="v_abundance">NA</data>
      <data key="v_layers">2</data>
      <data key="v_group">2</data>
    </node>
    <node id="n266">
      <data key="v_name">ZNF711</data>
      <data key="v_abundance">NA</data>
      <data key="v_layers">2</data>
      <data key="v_group">2</data>
    </node>
    <node id="n267">
      <data key="v_name">ZNF99</data>
      <data key="v_abundance">NA</data>
      <data key="v_layers">2</data>
      <data key="v_group">2</data>
    </node>
    <node id="n268">
      <data key="v_name">PTP4A1</data>
      <data key="v_abundance">NA</data>
      <data key="v_layers">2</data>
      <data key="v_group">2</data>
    </node>
    <node id="n269">
      <data key="v_name">CSDE1</data>
      <data key="v_abundance">NA</data>
      <data key="v_layers">2</data>
      <data key="v_group">2</data>
    </node>
    <node id="n270">
      <data key="v_name">STX7</data>
      <data key="v_abundance">NA</data>
      <data key="v_layers">2</data>
      <data key="v_group">2</data>
    </node>
    <node id="n271">
      <data key="v_name">EIF4G3</data>
      <data key="v_abundance">NA</data>
      <data key="v_layers">2</data>
      <data key="v_group">2</data>
    </node>
    <node id="n272">
      <data key="v_name">ADAM9</data>
      <data key="v_abundance">NA</data>
      <data key="v_layers">2</data>
      <data key="v_group">2</data>
    </node>
    <node id="n273">
      <data key="v_name">PHOX2B</data>
      <data key="v_abundance">NA</data>
      <data key="v_layers">2</data>
      <data key="v_group">2</data>
    </node>
    <node id="n274">
      <data key="v_name">MTA1</data>
      <data key="v_abundance">NA</data>
      <data key="v_layers">2</data>
      <data key="v_group">2</data>
    </node>
    <node id="n275">
      <data key="v_name">SOCS5</data>
      <data key="v_abundance">NA</data>
      <data key="v_layers">2</data>
      <data key="v_group">2</data>
    </node>
    <node id="n276">
      <data key="v_name">RUBCN</data>
      <data key="v_abundance">NA</data>
      <data key="v_layers">2</data>
      <data key="v_group">2</data>
    </node>
    <node id="n277">
      <data key="v_name">MATR3</data>
      <data key="v_abundance">NA</data>
      <data key="v_layers">2</data>
      <data key="v_group">2</data>
    </node>
    <node id="n278">
      <data key="v_name">PDIA6</data>
      <data key="v_abundance">NA</data>
      <data key="v_layers">2</data>
      <data key="v_group">2</data>
    </node>
    <node id="n279">
      <data key="v_name">FAM13A</data>
      <data key="v_abundance">NA</data>
      <data key="v_layers">2</data>
      <data key="v_group">2</data>
    </node>
    <node id="n280">
      <data key="v_name">FAM3C</data>
      <data key="v_abundance">NA</data>
      <data key="v_layers">2</data>
      <data key="v_group">2</data>
    </node>
    <node id="n281">
      <data key="v_name">ARID3B</data>
      <data key="v_abundance">NA</data>
      <data key="v_layers">2</data>
      <data key="v_group">2</data>
    </node>
    <node id="n282">
      <data key="v_name">FNDC3A</data>
      <data key="v_abundance">NA</data>
      <data key="v_layers">2</data>
      <data key="v_group">2</data>
    </node>
    <node id="n283">
      <data key="v_name">WDFY3</data>
      <data key="v_abundance">NA</data>
      <data key="v_layers">2</data>
      <data key="v_group">2</data>
    </node>
    <node id="n284">
      <data key="v_name">TNRC6B</data>
      <data key="v_abundance">NA</data>
      <data key="v_layers">2</data>
      <data key="v_group">2</data>
    </node>
    <node id="n285">
      <data key="v_name">PLXND1</data>
      <data key="v_abundance">NA</data>
      <data key="v_layers">2</data>
      <data key="v_group">2</data>
    </node>
    <node id="n286">
      <data key="v_name">GPATCH8</data>
      <data key="v_abundance">NA</data>
      <data key="v_layers">2</data>
      <data key="v_group">2</data>
    </node>
    <node id="n287">
      <data key="v_name">ARL6IP1</data>
      <data key="v_abundance">NA</data>
      <data key="v_layers">2</data>
      <data key="v_group">2</data>
    </node>
    <node id="n288">
      <data key="v_name">SYNE2</data>
      <data key="v_abundance">NA</data>
      <data key="v_layers">2</data>
      <data key="v_group">2</data>
    </node>
    <node id="n289">
      <data key="v_name">MTCL1</data>
      <data key="v_abundance">NA</data>
      <data key="v_layers">2</data>
      <data key="v_group">2</data>
    </node>
    <node id="n290">
      <data key="v_name">SIRT1</data>
      <data key="v_abundance">NA</data>
      <data key="v_layers">2</data>
      <data key="v_group">2</data>
    </node>
    <node id="n291">
      <data key="v_name">HEBP2</data>
      <data key="v_abundance">NA</data>
      <data key="v_layers">2</data>
      <data key="v_group">2</data>
    </node>
    <node id="n292">
      <data key="v_name">C16orf72</data>
      <data key="v_abundance">NA</data>
      <data key="v_layers">2</data>
      <data key="v_group">2</data>
    </node>
    <node id="n293">
      <data key="v_name">ASCC1</data>
      <data key="v_abundance">NA</data>
      <data key="v_layers">2</data>
      <data key="v_group">2</data>
    </node>
    <node id="n294">
      <data key="v_name">GDAP2</data>
      <data key="v_abundance">NA</data>
      <data key="v_layers">2</data>
      <data key="v_group">2</data>
    </node>
    <node id="n295">
      <data key="v_name">SPDL1</data>
      <data key="v_abundance">NA</data>
      <data key="v_layers">2</data>
      <data key="v_group">2</data>
    </node>
    <node id="n296">
      <data key="v_name">LIN7C</data>
      <data key="v_abundance">NA</data>
      <data key="v_layers">2</data>
      <data key="v_group">2</data>
    </node>
    <node id="n297">
      <data key="v_name">GPCPD1</data>
      <data key="v_abundance">NA</data>
      <data key="v_layers">2</data>
      <data key="v_group">2</data>
    </node>
    <node id="n298">
      <data key="v_name">KCNQ5</data>
      <data key="v_abundance">NA</data>
      <data key="v_layers">2</data>
      <data key="v_group">2</data>
    </node>
    <node id="n299">
      <data key="v_name">TMPRSS4</data>
      <data key="v_abundance">NA</data>
      <data key="v_layers">2</data>
      <data key="v_group">2</data>
    </node>
    <node id="n300">
      <data key="v_name">ARID1B</data>
      <data key="v_abundance">NA</data>
      <data key="v_layers">2</data>
      <data key="v_group">2</data>
    </node>
    <node id="n301">
      <data key="v_name">SIPA1L2</data>
      <data key="v_abundance">NA</data>
      <data key="v_layers">2</data>
      <data key="v_group">2</data>
    </node>
    <node id="n302">
      <data key="v_name">SLC25A19</data>
      <data key="v_abundance">NA</data>
      <data key="v_layers">2</data>
      <data key="v_group">2</data>
    </node>
    <node id="n303">
      <data key="v_name">MRPS14</data>
      <data key="v_abundance">NA</data>
      <data key="v_layers">2</data>
      <data key="v_group">2</data>
    </node>
    <node id="n304">
      <data key="v_name">PDF</data>
      <data key="v_abundance">NA</data>
      <data key="v_layers">2</data>
      <data key="v_group">2</data>
    </node>
    <node id="n305">
      <data key="v_name">NOM1</data>
      <data key="v_abundance">NA</data>
      <data key="v_layers">2</data>
      <data key="v_group">2</data>
    </node>
    <node id="n306">
      <data key="v_name">CENPO</data>
      <data key="v_abundance">NA</data>
      <data key="v_layers">2</data>
      <data key="v_group">2</data>
    </node>
    <node id="n307">
      <data key="v_name">FBXO11</data>
      <data key="v_abundance">NA</data>
      <data key="v_layers">2</data>
      <data key="v_group">2</data>
    </node>
    <node id="n308">
      <data key="v_name">NAA50</data>
      <data key="v_abundance">NA</data>
      <data key="v_layers">2</data>
      <data key="v_group">2</data>
    </node>
    <node id="n309">
      <data key="v_name">REEP4</data>
      <data key="v_abundance">NA</data>
      <data key="v_layers">2</data>
      <data key="v_group">2</data>
    </node>
    <node id="n310">
      <data key="v_name">ITCH</data>
      <data key="v_abundance">NA</data>
      <data key="v_layers">2</data>
      <data key="v_group">2</data>
    </node>
    <node id="n311">
      <data key="v_name">RHBDD1</data>
      <data key="v_abundance">NA</data>
      <data key="v_layers">2</data>
      <data key="v_group">2</data>
    </node>
    <node id="n312">
      <data key="v_name">MAP3K21</data>
      <data key="v_abundance">NA</data>
      <data key="v_layers">2</data>
      <data key="v_group">2</data>
    </node>
    <node id="n313">
      <data key="v_name">STX1B</data>
      <data key="v_abundance">NA</data>
      <data key="v_layers">2</data>
      <data key="v_group">2</data>
    </node>
    <node id="n314">
      <data key="v_name">GBP4</data>
      <data key="v_abundance">NA</data>
      <data key="v_layers">2</data>
      <data key="v_group">2</data>
    </node>
    <node id="n315">
      <data key="v_name">RAB3IP</data>
      <data key="v_abundance">NA</data>
      <data key="v_layers">2</data>
      <data key="v_group">2</data>
    </node>
    <node id="n316">
      <data key="v_name">INO80C</data>
      <data key="v_abundance">NA</data>
      <data key="v_layers">2</data>
      <data key="v_group">2</data>
    </node>
    <node id="n317">
      <data key="v_name">NCOA7</data>
      <data key="v_abundance">NA</data>
      <data key="v_layers">2</data>
      <data key="v_group">2</data>
    </node>
    <node id="n318">
      <data key="v_name">PTPDC1</data>
      <data key="v_abundance">NA</data>
      <data key="v_layers">2</data>
      <data key="v_group">2</data>
    </node>
    <node id="n319">
      <data key="v_name">SPTY2D1</data>
      <data key="v_abundance">NA</data>
      <data key="v_layers">2</data>
      <data key="v_group">2</data>
    </node>
    <node id="n320">
      <data key="v_name">TMEM167A</data>
      <data key="v_abundance">NA</data>
      <data key="v_layers">2</data>
      <data key="v_group">2</data>
    </node>
    <node id="n321">
      <data key="v_name">ZNF550</data>
      <data key="v_abundance">NA</data>
      <data key="v_layers">2</data>
      <data key="v_group">2</data>
    </node>
    <node id="n322">
      <data key="v_name">FUT11</data>
      <data key="v_abundance">NA</data>
      <data key="v_layers">2</data>
      <data key="v_group">2</data>
    </node>
    <node id="n323">
      <data key="v_name">ADAMTS17</data>
      <data key="v_abundance">NA</data>
      <data key="v_layers">2</data>
      <data key="v_group">2</data>
    </node>
    <node id="n324">
      <data key="v_name">U2AF1L4</data>
      <data key="v_abundance">NA</data>
      <data key="v_layers">2</data>
      <data key="v_group">2</data>
    </node>
    <node id="n325">
      <data key="v_name">OTUD1</data>
      <data key="v_abundance">NA</data>
      <data key="v_layers">2</data>
      <data key="v_group">2</data>
    </node>
    <node id="n326">
      <data key="v_name">LNX2</data>
      <data key="v_abundance">NA</data>
      <data key="v_layers">2</data>
      <data key="v_group">2</data>
    </node>
    <node id="n327">
      <data key="v_name">CNEP1R1</data>
      <data key="v_abundance">NA</data>
      <data key="v_layers">2</data>
      <data key="v_group">2</data>
    </node>
    <node id="n328">
      <data key="v_name">ANKRD52</data>
      <data key="v_abundance">NA</data>
      <data key="v_layers">2</data>
      <data key="v_group">2</data>
    </node>
    <node id="n329">
      <data key="v_name">ATXN1L</data>
      <data key="v_abundance">NA</data>
      <data key="v_layers">2</data>
      <data key="v_group">2</data>
    </node>
    <node id="n330">
      <data key="v_name">MYO18A</data>
      <data key="v_abundance">NA</data>
      <data key="v_layers">2</data>
      <data key="v_group">2</data>
    </node>
    <node id="n331">
      <data key="v_name">SHC4</data>
      <data key="v_abundance">NA</data>
      <data key="v_layers">2</data>
      <data key="v_group">2</data>
    </node>
    <node id="n332">
      <data key="v_name">EML6</data>
      <data key="v_abundance">NA</data>
      <data key="v_layers">2</data>
      <data key="v_group">2</data>
    </node>
    <node id="n333">
      <data key="v_name">FKBP1C</data>
      <data key="v_abundance">NA</data>
      <data key="v_layers">2</data>
      <data key="v_group">2</data>
    </node>
    <node id="n334">
      <data key="v_name">GCLC</data>
      <data key="v_abundance">NA</data>
      <data key="v_layers">2</data>
      <data key="v_group">2</data>
    </node>
    <node id="n335">
      <data key="v_name">ENPP4</data>
      <data key="v_abundance">NA</data>
      <data key="v_layers">2</data>
      <data key="v_group">2</data>
    </node>
    <node id="n336">
      <data key="v_name">CYP51A1</data>
      <data key="v_abundance">NA</data>
      <data key="v_layers">2</data>
      <data key="v_group">2</data>
    </node>
    <node id="n337">
      <data key="v_name">LAP3</data>
      <data key="v_abundance">NA</data>
      <data key="v_layers">2</data>
      <data key="v_group">2</data>
    </node>
    <node id="n338">
      <data key="v_name">SLC7A2</data>
      <data key="v_abundance">NA</data>
      <data key="v_layers">2</data>
      <data key="v_group">2</data>
    </node>
    <node id="n339">
      <data key="v_name">DHX33</data>
      <data key="v_abundance">NA</data>
      <data key="v_layers">2</data>
      <data key="v_group">2</data>
    </node>
    <node id="n340">
      <data key="v_name">RPAP3</data>
      <data key="v_abundance">NA</data>
      <data key="v_layers">2</data>
      <data key="v_group">2</data>
    </node>
    <node id="n341">
      <data key="v_name">IBTK</data>
      <data key="v_abundance">NA</data>
      <data key="v_layers">2</data>
      <data key="v_group">2</data>
    </node>
    <node id="n342">
      <data key="v_name">FBXL3</data>
      <data key="v_abundance">NA</data>
      <data key="v_layers">2</data>
      <data key="v_group">2</data>
    </node>
    <node id="n343">
      <data key="v_name">LAMP2</data>
      <data key="v_abundance">NA</data>
      <data key="v_layers">2</data>
      <data key="v_group">2</data>
    </node>
    <node id="n344">
      <data key="v_name">PAFAH1B1</data>
      <data key="v_abundance">NA</data>
      <data key="v_layers">2</data>
      <data key="v_group">2</data>
    </node>
    <node id="n345">
      <data key="v_name">ADAM22</data>
      <data key="v_abundance">NA</data>
      <data key="v_layers">2</data>
      <data key="v_group">2</data>
    </node>
    <node id="n346">
      <data key="v_name">REV3L</data>
      <data key="v_abundance">NA</data>
      <data key="v_layers">2</data>
      <data key="v_group">2</data>
    </node>
    <node id="n347">
      <data key="v_name">RANBP9</data>
      <data key="v_abundance">NA</data>
      <data key="v_layers">2</data>
      <data key="v_group">2</data>
    </node>
    <node id="n348">
      <data key="v_name">ZNF207</data>
      <data key="v_abundance">NA</data>
      <data key="v_layers">2</data>
      <data key="v_group">2</data>
    </node>
    <node id="n349">
      <data key="v_name">IDS</data>
      <data key="v_abundance">NA</data>
      <data key="v_layers">2</data>
      <data key="v_group">2</data>
    </node>
    <node id="n350">
      <data key="v_name">CLCN6</data>
      <data key="v_abundance">NA</data>
      <data key="v_layers">2</data>
      <data key="v_group">2</data>
    </node>
    <node id="n351">
      <data key="v_name">ANLN</data>
      <data key="v_abundance">NA</data>
      <data key="v_layers">2</data>
      <data key="v_group">2</data>
    </node>
    <node id="n352">
      <data key="v_name">MAP4K3</data>
      <data key="v_abundance">NA</data>
      <data key="v_layers">2</data>
      <data key="v_group">2</data>
    </node>
    <node id="n353">
      <data key="v_name">MAP4K5</data>
      <data key="v_abundance">NA</data>
      <data key="v_layers">2</data>
      <data key="v_group">2</data>
    </node>
    <node id="n354">
      <data key="v_name">SLC7A14</data>
      <data key="v_abundance">NA</data>
      <data key="v_layers">2</data>
      <data key="v_group">2</data>
    </node>
    <node id="n355">
      <data key="v_name">CLK1</data>
      <data key="v_abundance">NA</data>
      <data key="v_layers">2</data>
      <data key="v_group">2</data>
    </node>
    <node id="n356">
      <data key="v_name">ZMYND11</data>
      <data key="v_abundance">NA</data>
      <data key="v_layers">2</data>
      <data key="v_group">2</data>
    </node>
    <node id="n357">
      <data key="v_name">RUFY3</data>
      <data key="v_abundance">NA</data>
      <data key="v_layers">2</data>
      <data key="v_group">2</data>
    </node>
    <node id="n358">
      <data key="v_name">CNTN1</data>
      <data key="v_abundance">NA</data>
      <data key="v_layers">2</data>
      <data key="v_group">2</data>
    </node>
    <node id="n359">
      <data key="v_name">SAMD4A</data>
      <data key="v_abundance">NA</data>
      <data key="v_layers">2</data>
      <data key="v_group">2</data>
    </node>
    <node id="n360">
      <data key="v_name">GABRA1</data>
      <data key="v_abundance">NA</data>
      <data key="v_layers">2</data>
      <data key="v_group">2</data>
    </node>
    <node id="n361">
      <data key="v_name">AKAP11</data>
      <data key="v_abundance">NA</data>
      <data key="v_layers">2</data>
      <data key="v_group">2</data>
    </node>
    <node id="n362">
      <data key="v_name">VEZT</data>
      <data key="v_abundance">NA</data>
      <data key="v_layers">2</data>
      <data key="v_group">2</data>
    </node>
    <node id="n363">
      <data key="v_name">LRRC7</data>
      <data key="v_abundance">NA</data>
      <data key="v_layers">2</data>
      <data key="v_group">2</data>
    </node>
    <node id="n364">
      <data key="v_name">UBA6</data>
      <data key="v_abundance">NA</data>
      <data key="v_layers">2</data>
      <data key="v_group">2</data>
    </node>
    <node id="n365">
      <data key="v_name">RNF19A</data>
      <data key="v_abundance">NA</data>
      <data key="v_layers">2</data>
      <data key="v_group">2</data>
    </node>
    <node id="n366">
      <data key="v_name">TIMP2</data>
      <data key="v_abundance">NA</data>
      <data key="v_layers">2</data>
      <data key="v_group">2</data>
    </node>
    <node id="n367">
      <data key="v_name">CDH1</data>
      <data key="v_abundance">NA</data>
      <data key="v_layers">2</data>
      <data key="v_group">2</data>
    </node>
    <node id="n368">
      <data key="v_name">ZFYVE16</data>
      <data key="v_abundance">NA</data>
      <data key="v_layers">2</data>
      <data key="v_group">2</data>
    </node>
    <node id="n369">
      <data key="v_name">STAU2</data>
      <data key="v_abundance">NA</data>
      <data key="v_layers">2</data>
      <data key="v_group">2</data>
    </node>
    <node id="n370">
      <data key="v_name">GPM6B</data>
      <data key="v_abundance">NA</data>
      <data key="v_layers">2</data>
      <data key="v_group">2</data>
    </node>
    <node id="n371">
      <data key="v_name">PREX2</data>
      <data key="v_abundance">NA</data>
      <data key="v_layers">2</data>
      <data key="v_group">2</data>
    </node>
    <node id="n372">
      <data key="v_name">GOPC</data>
      <data key="v_abundance">NA</data>
      <data key="v_layers">2</data>
      <data key="v_group">2</data>
    </node>
    <node id="n373">
      <data key="v_name">VPS13D</data>
      <data key="v_abundance">NA</data>
      <data key="v_layers">2</data>
      <data key="v_group">2</data>
    </node>
    <node id="n374">
      <data key="v_name">CELF2</data>
      <data key="v_abundance">NA</data>
      <data key="v_layers">2</data>
      <data key="v_group">2</data>
    </node>
    <node id="n375">
      <data key="v_name">JKAMP</data>
      <data key="v_abundance">NA</data>
      <data key="v_layers">2</data>
      <data key="v_group">2</data>
    </node>
    <node id="n376">
      <data key="v_name">HERPUD1</data>
      <data key="v_abundance">NA</data>
      <data key="v_layers">2</data>
      <data key="v_group">2</data>
    </node>
    <node id="n377">
      <data key="v_name">PLEKHA5</data>
      <data key="v_abundance">NA</data>
      <data key="v_layers">2</data>
      <data key="v_group">2</data>
    </node>
    <node id="n378">
      <data key="v_name">MCF2L2</data>
      <data key="v_abundance">NA</data>
      <data key="v_layers">2</data>
      <data key="v_group">2</data>
    </node>
    <node id="n379">
      <data key="v_name">ATP9A</data>
      <data key="v_abundance">NA</data>
      <data key="v_layers">2</data>
      <data key="v_group">2</data>
    </node>
    <node id="n380">
      <data key="v_name">FAM168A</data>
      <data key="v_abundance">NA</data>
      <data key="v_layers">2</data>
      <data key="v_group">2</data>
    </node>
    <node id="n381">
      <data key="v_name">KMT2C</data>
      <data key="v_abundance">NA</data>
      <data key="v_layers">2</data>
      <data key="v_group">2</data>
    </node>
    <node id="n382">
      <data key="v_name">PUM2</data>
      <data key="v_abundance">NA</data>
      <data key="v_layers">2</data>
      <data key="v_group">2</data>
    </node>
    <node id="n383">
      <data key="v_name">ZFR</data>
      <data key="v_abundance">NA</data>
      <data key="v_layers">2</data>
      <data key="v_group">2</data>
    </node>
    <node id="n384">
      <data key="v_name">PITHD1</data>
      <data key="v_abundance">NA</data>
      <data key="v_layers">2</data>
      <data key="v_group">2</data>
    </node>
    <node id="n385">
      <data key="v_name">ATP11B</data>
      <data key="v_abundance">NA</data>
      <data key="v_layers">2</data>
      <data key="v_group">2</data>
    </node>
    <node id="n386">
      <data key="v_name">TARBP1</data>
      <data key="v_abundance">NA</data>
      <data key="v_layers">2</data>
      <data key="v_group">2</data>
    </node>
    <node id="n387">
      <data key="v_name">CDK17</data>
      <data key="v_abundance">NA</data>
      <data key="v_layers">2</data>
      <data key="v_group">2</data>
    </node>
    <node id="n388">
      <data key="v_name">WNK1</data>
      <data key="v_abundance">NA</data>
      <data key="v_layers">2</data>
      <data key="v_group">2</data>
    </node>
    <node id="n389">
      <data key="v_name">MON2</data>
      <data key="v_abundance">NA</data>
      <data key="v_layers">2</data>
      <data key="v_group">2</data>
    </node>
    <node id="n390">
      <data key="v_name">GPBP1</data>
      <data key="v_abundance">NA</data>
      <data key="v_layers">2</data>
      <data key="v_group">2</data>
    </node>
    <node id="n391">
      <data key="v_name">LIMCH1</data>
      <data key="v_abundance">NA</data>
      <data key="v_layers">2</data>
      <data key="v_group">2</data>
    </node>
    <node id="n392">
      <data key="v_name">SLC12A2</data>
      <data key="v_abundance">NA</data>
      <data key="v_layers">2</data>
      <data key="v_group">2</data>
    </node>
    <node id="n393">
      <data key="v_name">OAT</data>
      <data key="v_abundance">NA</data>
      <data key="v_layers">2</data>
      <data key="v_group">2</data>
    </node>
    <node id="n394">
      <data key="v_name">TRAM2</data>
      <data key="v_abundance">NA</data>
      <data key="v_layers">2</data>
      <data key="v_group">2</data>
    </node>
    <node id="n395">
      <data key="v_name">SLK</data>
      <data key="v_abundance">NA</data>
      <data key="v_layers">2</data>
      <data key="v_group">2</data>
    </node>
    <node id="n396">
      <data key="v_name">ELAVL1</data>
      <data key="v_abundance">NA</data>
      <data key="v_layers">2</data>
      <data key="v_group">2</data>
    </node>
    <node id="n397">
      <data key="v_name">ATXN3</data>
      <data key="v_abundance">NA</data>
      <data key="v_layers">2</data>
      <data key="v_group">2</data>
    </node>
    <node id="n398">
      <data key="v_name">TRMT11</data>
      <data key="v_abundance">NA</data>
      <data key="v_layers">2</data>
      <data key="v_group">2</data>
    </node>
    <node id="n399">
      <data key="v_name">DDX3Y</data>
      <data key="v_abundance">NA</data>
      <data key="v_layers">2</data>
      <data key="v_group">2</data>
    </node>
    <node id="n400">
      <data key="v_name">ACSL4</data>
      <data key="v_abundance">NA</data>
      <data key="v_layers">2</data>
      <data key="v_group">2</data>
    </node>
    <node id="n401">
      <data key="v_name">LAPTM4A</data>
      <data key="v_abundance">NA</data>
      <data key="v_layers">2</data>
      <data key="v_group">2</data>
    </node>
    <node id="n402">
      <data key="v_name">NUCKS1</data>
      <data key="v_abundance">NA</data>
      <data key="v_layers">2</data>
      <data key="v_group">2</data>
    </node>
    <node id="n403">
      <data key="v_name">TGFBR3</data>
      <data key="v_abundance">NA</data>
      <data key="v_layers">2</data>
      <data key="v_group">2</data>
    </node>
    <node id="n404">
      <data key="v_name">PFN2</data>
      <data key="v_abundance">NA</data>
      <data key="v_layers">2</data>
      <data key="v_group">2</data>
    </node>
    <node id="n405">
      <data key="v_name">CAMK2A</data>
      <data key="v_abundance">NA</data>
      <data key="v_layers">2</data>
      <data key="v_group">2</data>
    </node>
    <node id="n406">
      <data key="v_name">ATP2B1</data>
      <data key="v_abundance">NA</data>
      <data key="v_layers">2</data>
      <data key="v_group">2</data>
    </node>
    <node id="n407">
      <data key="v_name">MGAT4A</data>
      <data key="v_abundance">NA</data>
      <data key="v_layers">2</data>
      <data key="v_group">2</data>
    </node>
    <node id="n408">
      <data key="v_name">SEL1L</data>
      <data key="v_abundance">NA</data>
      <data key="v_layers">2</data>
      <data key="v_group">2</data>
    </node>
    <node id="n409">
      <data key="v_name">ATP6AP1</data>
      <data key="v_abundance">NA</data>
      <data key="v_layers">2</data>
      <data key="v_group">2</data>
    </node>
    <node id="n410">
      <data key="v_name">TFRC</data>
      <data key="v_abundance">NA</data>
      <data key="v_layers">2</data>
      <data key="v_group">2</data>
    </node>
    <node id="n411">
      <data key="v_name">FBXW11</data>
      <data key="v_abundance">NA</data>
      <data key="v_layers">2</data>
      <data key="v_group">2</data>
    </node>
    <node id="n412">
      <data key="v_name">FERMT2</data>
      <data key="v_abundance">NA</data>
      <data key="v_layers">2</data>
      <data key="v_group">2</data>
    </node>
    <node id="n413">
      <data key="v_name">PTGS2</data>
      <data key="v_abundance">NA</data>
      <data key="v_layers">2</data>
      <data key="v_group">2</data>
    </node>
    <node id="n414">
      <data key="v_name">NSF</data>
      <data key="v_abundance">NA</data>
      <data key="v_layers">2</data>
      <data key="v_group">2</data>
    </node>
    <node id="n415">
      <data key="v_name">PPP2R2C</data>
      <data key="v_abundance">NA</data>
      <data key="v_layers">2</data>
      <data key="v_group">2</data>
    </node>
    <node id="n416">
      <data key="v_name">DPP8</data>
      <data key="v_abundance">NA</data>
      <data key="v_layers">2</data>
      <data key="v_group">2</data>
    </node>
    <node id="n417">
      <data key="v_name">IPCEF1</data>
      <data key="v_abundance">NA</data>
      <data key="v_layers">2</data>
      <data key="v_group">2</data>
    </node>
    <node id="n418">
      <data key="v_name">ZNF638</data>
      <data key="v_abundance">NA</data>
      <data key="v_layers">2</data>
      <data key="v_group">2</data>
    </node>
    <node id="n419">
      <data key="v_name">MARK3</data>
      <data key="v_abundance">NA</data>
      <data key="v_layers">2</data>
      <data key="v_group">2</data>
    </node>
    <node id="n420">
      <data key="v_name">TPD52</data>
      <data key="v_abundance">NA</data>
      <data key="v_layers">2</data>
      <data key="v_group">2</data>
    </node>
    <node id="n421">
      <data key="v_name">TM9SF3</data>
      <data key="v_abundance">NA</data>
      <data key="v_layers">2</data>
      <data key="v_group">2</data>
    </node>
    <node id="n422">
      <data key="v_name">FAM76B</data>
      <data key="v_abundance">NA</data>
      <data key="v_layers">2</data>
      <data key="v_group">2</data>
    </node>
    <node id="n423">
      <data key="v_name">MAP2</data>
      <data key="v_abundance">NA</data>
      <data key="v_layers">2</data>
      <data key="v_group">2</data>
    </node>
    <node id="n424">
      <data key="v_name">PIAS2</data>
      <data key="v_abundance">NA</data>
      <data key="v_layers">2</data>
      <data key="v_group">2</data>
    </node>
    <node id="n425">
      <data key="v_name">NEBL</data>
      <data key="v_abundance">NA</data>
      <data key="v_layers">2</data>
      <data key="v_group">2</data>
    </node>
    <node id="n426">
      <data key="v_name">PPP2R5C</data>
      <data key="v_abundance">NA</data>
      <data key="v_layers">2</data>
      <data key="v_group">2</data>
    </node>
    <node id="n427">
      <data key="v_name">EDN1</data>
      <data key="v_abundance">NA</data>
      <data key="v_layers">2</data>
      <data key="v_group">2</data>
    </node>
    <node id="n428">
      <data key="v_name">ITM2A</data>
      <data key="v_abundance">NA</data>
      <data key="v_layers">2</data>
      <data key="v_group">2</data>
    </node>
    <node id="n429">
      <data key="v_name">PCM1</data>
      <data key="v_abundance">NA</data>
      <data key="v_layers">2</data>
      <data key="v_group">2</data>
    </node>
    <node id="n430">
      <data key="v_name">THOC1</data>
      <data key="v_abundance">NA</data>
      <data key="v_layers">2</data>
      <data key="v_group">2</data>
    </node>
    <node id="n431">
      <data key="v_name">SLC1A3</data>
      <data key="v_abundance">NA</data>
      <data key="v_layers">2</data>
      <data key="v_group">2</data>
    </node>
    <node id="n432">
      <data key="v_name">LIPE</data>
      <data key="v_abundance">NA</data>
      <data key="v_layers">2</data>
      <data key="v_group">2</data>
    </node>
    <node id="n433">
      <data key="v_name">EPB41L2</data>
      <data key="v_abundance">NA</data>
      <data key="v_layers">2</data>
      <data key="v_group">2</data>
    </node>
    <node id="n434">
      <data key="v_name">RFX3</data>
      <data key="v_abundance">NA</data>
      <data key="v_layers">2</data>
      <data key="v_group">2</data>
    </node>
    <node id="n435">
      <data key="v_name">RAB21</data>
      <data key="v_abundance">NA</data>
      <data key="v_layers">2</data>
      <data key="v_group">2</data>
    </node>
    <node id="n436">
      <data key="v_name">CPOX</data>
      <data key="v_abundance">NA</data>
      <data key="v_layers">2</data>
      <data key="v_group">2</data>
    </node>
    <node id="n437">
      <data key="v_name">RSBN1</data>
      <data key="v_abundance">NA</data>
      <data key="v_layers">2</data>
      <data key="v_group">2</data>
    </node>
    <node id="n438">
      <data key="v_name">PCNP</data>
      <data key="v_abundance">NA</data>
      <data key="v_layers">2</data>
      <data key="v_group">2</data>
    </node>
    <node id="n439">
      <data key="v_name">MEF2C</data>
      <data key="v_abundance">NA</data>
      <data key="v_layers">2</data>
      <data key="v_group">2</data>
    </node>
    <node id="n440">
      <data key="v_name">EPB41L3</data>
      <data key="v_abundance">NA</data>
      <data key="v_layers">2</data>
      <data key="v_group">2</data>
    </node>
    <node id="n441">
      <data key="v_name">PDS5B</data>
      <data key="v_abundance">NA</data>
      <data key="v_layers">2</data>
      <data key="v_group">2</data>
    </node>
    <node id="n442">
      <data key="v_name">CYLD</data>
      <data key="v_abundance">NA</data>
      <data key="v_layers">2</data>
      <data key="v_group">2</data>
    </node>
    <node id="n443">
      <data key="v_name">YTHDC1</data>
      <data key="v_abundance">NA</data>
      <data key="v_layers">2</data>
      <data key="v_group">2</data>
    </node>
    <node id="n444">
      <data key="v_name">NCOA1</data>
      <data key="v_abundance">NA</data>
      <data key="v_layers">2</data>
      <data key="v_group">2</data>
    </node>
    <node id="n445">
      <data key="v_name">SCAMP1</data>
      <data key="v_abundance">NA</data>
      <data key="v_layers">2</data>
      <data key="v_group">2</data>
    </node>
    <node id="n446">
      <data key="v_name">WDFY1</data>
      <data key="v_abundance">NA</data>
      <data key="v_layers">2</data>
      <data key="v_group">2</data>
    </node>
    <node id="n447">
      <data key="v_name">DDHD2</data>
      <data key="v_abundance">NA</data>
      <data key="v_layers">2</data>
      <data key="v_group">2</data>
    </node>
    <node id="n448">
      <data key="v_name">EPS15</data>
      <data key="v_abundance">NA</data>
      <data key="v_layers">2</data>
      <data key="v_group">2</data>
    </node>
    <node id="n449">
      <data key="v_name">DNAJA1</data>
      <data key="v_abundance">NA</data>
      <data key="v_layers">2</data>
      <data key="v_group">2</data>
    </node>
    <node id="n450">
      <data key="v_name">ATRN</data>
      <data key="v_abundance">NA</data>
      <data key="v_layers">2</data>
      <data key="v_group">2</data>
    </node>
    <node id="n451">
      <data key="v_name">SNX5</data>
      <data key="v_abundance">NA</data>
      <data key="v_layers">2</data>
      <data key="v_group">2</data>
    </node>
    <node id="n452">
      <data key="v_name">DDX24</data>
      <data key="v_abundance">NA</data>
      <data key="v_layers">2</data>
      <data key="v_group">2</data>
    </node>
    <node id="n453">
      <data key="v_name">NECAP1</data>
      <data key="v_abundance">NA</data>
      <data key="v_layers">2</data>
      <data key="v_group">2</data>
    </node>
    <node id="n454">
      <data key="v_name">DNAJB11</data>
      <data key="v_abundance">NA</data>
      <data key="v_layers">2</data>
      <data key="v_group">2</data>
    </node>
    <node id="n455">
      <data key="v_name">TNRC6A</data>
      <data key="v_abundance">NA</data>
      <data key="v_layers">2</data>
      <data key="v_group">2</data>
    </node>
    <node id="n456">
      <data key="v_name">OSBPL8</data>
      <data key="v_abundance">NA</data>
      <data key="v_layers">2</data>
      <data key="v_group">2</data>
    </node>
    <node id="n457">
      <data key="v_name">ITGA6</data>
      <data key="v_abundance">NA</data>
      <data key="v_layers">2</data>
      <data key="v_group">2</data>
    </node>
    <node id="n458">
      <data key="v_name">DPYSL2</data>
      <data key="v_abundance">NA</data>
      <data key="v_layers">2</data>
      <data key="v_group">2</data>
    </node>
    <node id="n459">
      <data key="v_name">SUCO</data>
      <data key="v_abundance">NA</data>
      <data key="v_layers">2</data>
      <data key="v_group">2</data>
    </node>
    <node id="n460">
      <data key="v_name">ARCN1</data>
      <data key="v_abundance">NA</data>
      <data key="v_layers">2</data>
      <data key="v_group">2</data>
    </node>
    <node id="n461">
      <data key="v_name">IKZF5</data>
      <data key="v_abundance">NA</data>
      <data key="v_layers">2</data>
      <data key="v_group">2</data>
    </node>
    <node id="n462">
      <data key="v_name">WAC</data>
      <data key="v_abundance">NA</data>
      <data key="v_layers">2</data>
      <data key="v_group">2</data>
    </node>
    <node id="n463">
      <data key="v_name">SCD</data>
      <data key="v_abundance">NA</data>
      <data key="v_layers">2</data>
      <data key="v_group">2</data>
    </node>
    <node id="n464">
      <data key="v_name">RAB18</data>
      <data key="v_abundance">NA</data>
      <data key="v_layers">2</data>
      <data key="v_group">2</data>
    </node>
    <node id="n465">
      <data key="v_name">MKNK2</data>
      <data key="v_abundance">NA</data>
      <data key="v_layers">2</data>
      <data key="v_group">2</data>
    </node>
    <node id="n466">
      <data key="v_name">PPM1F</data>
      <data key="v_abundance">NA</data>
      <data key="v_layers">2</data>
      <data key="v_group">2</data>
    </node>
    <node id="n467">
      <data key="v_name">SEZ6L</data>
      <data key="v_abundance">NA</data>
      <data key="v_layers">2</data>
      <data key="v_group">2</data>
    </node>
    <node id="n468">
      <data key="v_name">TIMP3</data>
      <data key="v_abundance">NA</data>
      <data key="v_layers">2</data>
      <data key="v_group">2</data>
    </node>
    <node id="n469">
      <data key="v_name">PSMC6</data>
      <data key="v_abundance">NA</data>
      <data key="v_layers">2</data>
      <data key="v_group">2</data>
    </node>
    <node id="n470">
      <data key="v_name">SPTLC2</data>
      <data key="v_abundance">NA</data>
      <data key="v_layers">2</data>
      <data key="v_group">2</data>
    </node>
    <node id="n471">
      <data key="v_name">PPM1A</data>
      <data key="v_abundance">NA</data>
      <data key="v_layers">2</data>
      <data key="v_group">2</data>
    </node>
    <node id="n472">
      <data key="v_name">SRSF5</data>
      <data key="v_abundance">NA</data>
      <data key="v_layers">2</data>
      <data key="v_group">2</data>
    </node>
    <node id="n473">
      <data key="v_name">ZC3H14</data>
      <data key="v_abundance">NA</data>
      <data key="v_layers">2</data>
      <data key="v_group">2</data>
    </node>
    <node id="n474">
      <data key="v_name">ARHGAP5</data>
      <data key="v_abundance">NA</data>
      <data key="v_layers">2</data>
      <data key="v_group">2</data>
    </node>
    <node id="n475">
      <data key="v_name">SRP54</data>
      <data key="v_abundance">NA</data>
      <data key="v_layers">2</data>
      <data key="v_group">2</data>
    </node>
    <node id="n476">
      <data key="v_name">SEC23A</data>
      <data key="v_abundance">NA</data>
      <data key="v_layers">2</data>
      <data key="v_group">2</data>
    </node>
    <node id="n477">
      <data key="v_name">PNN</data>
      <data key="v_abundance">NA</data>
      <data key="v_layers">2</data>
      <data key="v_group">2</data>
    </node>
    <node id="n478">
      <data key="v_name">DNAJC5</data>
      <data key="v_abundance">NA</data>
      <data key="v_layers">2</data>
      <data key="v_group">2</data>
    </node>
    <node id="n479">
      <data key="v_name">CDS2</data>
      <data key="v_abundance">NA</data>
      <data key="v_layers">2</data>
      <data key="v_group">2</data>
    </node>
    <node id="n480">
      <data key="v_name">ADNP2</data>
      <data key="v_abundance">NA</data>
      <data key="v_layers">2</data>
      <data key="v_group">2</data>
    </node>
    <node id="n481">
      <data key="v_name">VAPA</data>
      <data key="v_abundance">NA</data>
      <data key="v_layers">2</data>
      <data key="v_group">2</data>
    </node>
    <node id="n482">
      <data key="v_name">SMCHD1</data>
      <data key="v_abundance">NA</data>
      <data key="v_layers">2</data>
      <data key="v_group">2</data>
    </node>
    <node id="n483">
      <data key="v_name">MIB1</data>
      <data key="v_abundance">NA</data>
      <data key="v_layers">2</data>
      <data key="v_group">2</data>
    </node>
    <node id="n484">
      <data key="v_name">ALG13</data>
      <data key="v_abundance">NA</data>
      <data key="v_layers">2</data>
      <data key="v_group">2</data>
    </node>
    <node id="n485">
      <data key="v_name">PLS3</data>
      <data key="v_abundance">NA</data>
      <data key="v_layers">2</data>
      <data key="v_group">2</data>
    </node>
    <node id="n486">
      <data key="v_name">FMR1</data>
      <data key="v_abundance">NA</data>
      <data key="v_layers">2</data>
      <data key="v_group">2</data>
    </node>
    <node id="n487">
      <data key="v_name">EEA1</data>
      <data key="v_abundance">NA</data>
      <data key="v_layers">2</data>
      <data key="v_group">2</data>
    </node>
    <node id="n488">
      <data key="v_name">HTATSF1</data>
      <data key="v_abundance">NA</data>
      <data key="v_layers">2</data>
      <data key="v_group">2</data>
    </node>
    <node id="n489">
      <data key="v_name">ARMCX3</data>
      <data key="v_abundance">NA</data>
      <data key="v_layers">2</data>
      <data key="v_group">2</data>
    </node>
    <node id="n490">
      <data key="v_name">NDFIP2</data>
      <data key="v_abundance">NA</data>
      <data key="v_layers">2</data>
      <data key="v_group">2</data>
    </node>
    <node id="n491">
      <data key="v_name">ARHGEF7</data>
      <data key="v_abundance">NA</data>
      <data key="v_layers">2</data>
      <data key="v_group">2</data>
    </node>
    <node id="n492">
      <data key="v_name">KATNAL1</data>
      <data key="v_abundance">NA</data>
      <data key="v_layers">2</data>
      <data key="v_group">2</data>
    </node>
    <node id="n493">
      <data key="v_name">NFAT5</data>
      <data key="v_abundance">NA</data>
      <data key="v_layers">2</data>
      <data key="v_group">2</data>
    </node>
    <node id="n494">
      <data key="v_name">ARL2BP</data>
      <data key="v_abundance">NA</data>
      <data key="v_layers">2</data>
      <data key="v_group">2</data>
    </node>
    <node id="n495">
      <data key="v_name">RAB11A</data>
      <data key="v_abundance">NA</data>
      <data key="v_layers">2</data>
      <data key="v_group">2</data>
    </node>
    <node id="n496">
      <data key="v_name">TJP1</data>
      <data key="v_abundance">NA</data>
      <data key="v_layers">2</data>
      <data key="v_group">2</data>
    </node>
    <node id="n497">
      <data key="v_name">DMXL2</data>
      <data key="v_abundance">NA</data>
      <data key="v_layers">2</data>
      <data key="v_group">2</data>
    </node>
    <node id="n498">
      <data key="v_name">BLOC1S6</data>
      <data key="v_abundance">NA</data>
      <data key="v_layers">2</data>
      <data key="v_group">2</data>
    </node>
    <node id="n499">
      <data key="v_name">CSPP1</data>
      <data key="v_abundance">NA</data>
      <data key="v_layers">2</data>
      <data key="v_group">2</data>
    </node>
    <node id="n500">
      <data key="v_name">CA2</data>
      <data key="v_abundance">NA</data>
      <data key="v_layers">2</data>
      <data key="v_group">2</data>
    </node>
    <node id="n501">
      <data key="v_name">FZD3</data>
      <data key="v_abundance">NA</data>
      <data key="v_layers">2</data>
      <data key="v_group">2</data>
    </node>
    <node id="n502">
      <data key="v_name">IMPAD1</data>
      <data key="v_abundance">NA</data>
      <data key="v_layers">2</data>
      <data key="v_group">2</data>
    </node>
    <node id="n503">
      <data key="v_name">GDAP1</data>
      <data key="v_abundance">NA</data>
      <data key="v_layers">2</data>
      <data key="v_group">2</data>
    </node>
    <node id="n504">
      <data key="v_name">ZC2HC1A</data>
      <data key="v_abundance">NA</data>
      <data key="v_layers">2</data>
      <data key="v_group">2</data>
    </node>
    <node id="n505">
      <data key="v_name">SQLE</data>
      <data key="v_abundance">NA</data>
      <data key="v_layers">2</data>
      <data key="v_group">2</data>
    </node>
    <node id="n506">
      <data key="v_name">LEPROTL1</data>
      <data key="v_abundance">NA</data>
      <data key="v_layers">2</data>
      <data key="v_group">2</data>
    </node>
    <node id="n507">
      <data key="v_name">ASAH1</data>
      <data key="v_abundance">NA</data>
      <data key="v_layers">2</data>
      <data key="v_group">2</data>
    </node>
    <node id="n508">
      <data key="v_name">NAMPT</data>
      <data key="v_abundance">NA</data>
      <data key="v_layers">2</data>
      <data key="v_group">2</data>
    </node>
    <node id="n509">
      <data key="v_name">PON2</data>
      <data key="v_abundance">NA</data>
      <data key="v_layers">2</data>
      <data key="v_group">2</data>
    </node>
    <node id="n510">
      <data key="v_name">MTPN</data>
      <data key="v_abundance">NA</data>
      <data key="v_layers">2</data>
      <data key="v_group">2</data>
    </node>
    <node id="n511">
      <data key="v_name">MPP6</data>
      <data key="v_abundance">NA</data>
      <data key="v_layers">2</data>
      <data key="v_group">2</data>
    </node>
    <node id="n512">
      <data key="v_name">PTPRZ1</data>
      <data key="v_abundance">NA</data>
      <data key="v_layers">2</data>
      <data key="v_group">2</data>
    </node>
    <node id="n513">
      <data key="v_name">GLCCI1</data>
      <data key="v_abundance">NA</data>
      <data key="v_layers">2</data>
      <data key="v_group">2</data>
    </node>
    <node id="n514">
      <data key="v_name">TMEM106B</data>
      <data key="v_abundance">NA</data>
      <data key="v_layers">2</data>
      <data key="v_group">2</data>
    </node>
    <node id="n515">
      <data key="v_name">RHEB</data>
      <data key="v_abundance">NA</data>
      <data key="v_layers">2</data>
      <data key="v_group">2</data>
    </node>
    <node id="n516">
      <data key="v_name">PRKAG2</data>
      <data key="v_abundance">NA</data>
      <data key="v_layers">2</data>
      <data key="v_group">2</data>
    </node>
    <node id="n517">
      <data key="v_name">SPIN1</data>
      <data key="v_abundance">NA</data>
      <data key="v_layers">2</data>
      <data key="v_group">2</data>
    </node>
    <node id="n518">
      <data key="v_name">PRUNE2</data>
      <data key="v_abundance">NA</data>
      <data key="v_layers">2</data>
      <data key="v_group">2</data>
    </node>
    <node id="n519">
      <data key="v_name">ZFAND5</data>
      <data key="v_abundance">NA</data>
      <data key="v_layers">2</data>
      <data key="v_group">2</data>
    </node>
    <node id="n520">
      <data key="v_name">SPOCK2</data>
      <data key="v_abundance">NA</data>
      <data key="v_layers">2</data>
      <data key="v_group">2</data>
    </node>
    <node id="n521">
      <data key="v_name">CCSER2</data>
      <data key="v_abundance">NA</data>
      <data key="v_layers">2</data>
      <data key="v_group">2</data>
    </node>
    <node id="n522">
      <data key="v_name">CPEB3</data>
      <data key="v_abundance">NA</data>
      <data key="v_layers">2</data>
      <data key="v_group">2</data>
    </node>
    <node id="n523">
      <data key="v_name">ACBD5</data>
      <data key="v_abundance">NA</data>
      <data key="v_layers">2</data>
      <data key="v_group">2</data>
    </node>
    <node id="n524">
      <data key="v_name">NUFIP2</data>
      <data key="v_abundance">NA</data>
      <data key="v_layers">2</data>
      <data key="v_group">2</data>
    </node>
    <node id="n525">
      <data key="v_name">CBX1</data>
      <data key="v_abundance">NA</data>
      <data key="v_layers">2</data>
      <data key="v_group">2</data>
    </node>
    <node id="n526">
      <data key="v_name">LUC7L3</data>
      <data key="v_abundance">NA</data>
      <data key="v_layers">2</data>
      <data key="v_group">2</data>
    </node>
    <node id="n527">
      <data key="v_name">HLF</data>
      <data key="v_abundance">NA</data>
      <data key="v_layers">2</data>
      <data key="v_group">2</data>
    </node>
    <node id="n528">
      <data key="v_name">WSB1</data>
      <data key="v_abundance">NA</data>
      <data key="v_layers">2</data>
      <data key="v_group">2</data>
    </node>
    <node id="n529">
      <data key="v_name">TMEM33</data>
      <data key="v_abundance">NA</data>
      <data key="v_layers">2</data>
      <data key="v_group">2</data>
    </node>
    <node id="n530">
      <data key="v_name">GABRA4</data>
      <data key="v_abundance">NA</data>
      <data key="v_layers">2</data>
      <data key="v_group">2</data>
    </node>
    <node id="n531">
      <data key="v_name">LAMTOR3</data>
      <data key="v_abundance">NA</data>
      <data key="v_layers">2</data>
      <data key="v_group">2</data>
    </node>
    <node id="n532">
      <data key="v_name">ZNF330</data>
      <data key="v_abundance">NA</data>
      <data key="v_layers">2</data>
      <data key="v_group">2</data>
    </node>
    <node id="n533">
      <data key="v_name">TRIM2</data>
      <data key="v_abundance">NA</data>
      <data key="v_layers">2</data>
      <data key="v_group">2</data>
    </node>
    <node id="n534">
      <data key="v_name">KLHL5</data>
      <data key="v_abundance">NA</data>
      <data key="v_layers">2</data>
      <data key="v_group">2</data>
    </node>
    <node id="n535">
      <data key="v_name">FNBP4</data>
      <data key="v_abundance">NA</data>
      <data key="v_layers">2</data>
      <data key="v_group">2</data>
    </node>
    <node id="n536">
      <data key="v_name">SIAE</data>
      <data key="v_abundance">NA</data>
      <data key="v_layers">2</data>
      <data key="v_group">2</data>
    </node>
    <node id="n537">
      <data key="v_name">CHORDC1</data>
      <data key="v_abundance">NA</data>
      <data key="v_layers">2</data>
      <data key="v_group">2</data>
    </node>
    <node id="n538">
      <data key="v_name">DDX6</data>
      <data key="v_abundance">NA</data>
      <data key="v_layers">2</data>
      <data key="v_group">2</data>
    </node>
    <node id="n539">
      <data key="v_name">HIPK3</data>
      <data key="v_abundance">NA</data>
      <data key="v_layers">2</data>
      <data key="v_group">2</data>
    </node>
    <node id="n540">
      <data key="v_name">SLC1A2</data>
      <data key="v_abundance">NA</data>
      <data key="v_layers">2</data>
      <data key="v_group">2</data>
    </node>
    <node id="n541">
      <data key="v_name">C11orf58</data>
      <data key="v_abundance">NA</data>
      <data key="v_layers">2</data>
      <data key="v_group">2</data>
    </node>
    <node id="n542">
      <data key="v_name">PPFIBP1</data>
      <data key="v_abundance">NA</data>
      <data key="v_layers">2</data>
      <data key="v_group">2</data>
    </node>
    <node id="n543">
      <data key="v_name">RSRC2</data>
      <data key="v_abundance">NA</data>
      <data key="v_layers">2</data>
      <data key="v_group">2</data>
    </node>
    <node id="n544">
      <data key="v_name">CDK2AP1</data>
      <data key="v_abundance">NA</data>
      <data key="v_layers">2</data>
      <data key="v_group">2</data>
    </node>
    <node id="n545">
      <data key="v_name">CAND1</data>
      <data key="v_abundance">NA</data>
      <data key="v_layers">2</data>
      <data key="v_group">2</data>
    </node>
    <node id="n546">
      <data key="v_name">RAB5B</data>
      <data key="v_abundance">NA</data>
      <data key="v_layers">2</data>
      <data key="v_group">2</data>
    </node>
    <node id="n547">
      <data key="v_name">CPSF6</data>
      <data key="v_abundance">NA</data>
      <data key="v_layers">2</data>
      <data key="v_group">2</data>
    </node>
    <node id="n548">
      <data key="v_name">GOLT1B</data>
      <data key="v_abundance">NA</data>
      <data key="v_layers">2</data>
      <data key="v_group">2</data>
    </node>
    <node id="n549">
      <data key="v_name">COL12A1</data>
      <data key="v_abundance">NA</data>
      <data key="v_layers">2</data>
      <data key="v_group">2</data>
    </node>
    <node id="n550">
      <data key="v_name">SMIM8</data>
      <data key="v_abundance">NA</data>
      <data key="v_layers">2</data>
      <data key="v_group">2</data>
    </node>
    <node id="n551">
      <data key="v_name">HDDC2</data>
      <data key="v_abundance">NA</data>
      <data key="v_layers">2</data>
      <data key="v_group">2</data>
    </node>
    <node id="n552">
      <data key="v_name">PHACTR1</data>
      <data key="v_abundance">NA</data>
      <data key="v_layers">2</data>
      <data key="v_group">2</data>
    </node>
    <node id="n553">
      <data key="v_name">RAB23</data>
      <data key="v_abundance">NA</data>
      <data key="v_layers">2</data>
      <data key="v_group">2</data>
    </node>
    <node id="n554">
      <data key="v_name">TMEM30A</data>
      <data key="v_abundance">NA</data>
      <data key="v_layers">2</data>
      <data key="v_group">2</data>
    </node>
    <node id="n555">
      <data key="v_name">HMGCS1</data>
      <data key="v_abundance">NA</data>
      <data key="v_layers">2</data>
      <data key="v_group">2</data>
    </node>
    <node id="n556">
      <data key="v_name">CLINT1</data>
      <data key="v_abundance">NA</data>
      <data key="v_layers">2</data>
      <data key="v_group">2</data>
    </node>
    <node id="n557">
      <data key="v_name">FAM172A</data>
      <data key="v_abundance">NA</data>
      <data key="v_layers">2</data>
      <data key="v_group">2</data>
    </node>
    <node id="n558">
      <data key="v_name">LNPEP</data>
      <data key="v_abundance">NA</data>
      <data key="v_layers">2</data>
      <data key="v_group">2</data>
    </node>
    <node id="n559">
      <data key="v_name">FGF1</data>
      <data key="v_abundance">NA</data>
      <data key="v_layers">2</data>
      <data key="v_group">2</data>
    </node>
    <node id="n560">
      <data key="v_name">TRIM23</data>
      <data key="v_abundance">NA</data>
      <data key="v_layers">2</data>
      <data key="v_group">2</data>
    </node>
    <node id="n561">
      <data key="v_name">TRAPPC13</data>
      <data key="v_abundance">NA</data>
      <data key="v_layers">2</data>
      <data key="v_group">2</data>
    </node>
    <node id="n562">
      <data key="v_name">TTC33</data>
      <data key="v_abundance">NA</data>
      <data key="v_layers">2</data>
      <data key="v_group">2</data>
    </node>
    <node id="n563">
      <data key="v_name">DPYSL3</data>
      <data key="v_abundance">NA</data>
      <data key="v_layers">2</data>
      <data key="v_group">2</data>
    </node>
    <node id="n564">
      <data key="v_name">CSNK1A1</data>
      <data key="v_abundance">NA</data>
      <data key="v_layers">2</data>
      <data key="v_group">2</data>
    </node>
    <node id="n565">
      <data key="v_name">UBE3A</data>
      <data key="v_abundance">NA</data>
      <data key="v_layers">2</data>
      <data key="v_group">2</data>
    </node>
    <node id="n566">
      <data key="v_name">SLC25A36</data>
      <data key="v_abundance">NA</data>
      <data key="v_layers">2</data>
      <data key="v_group">2</data>
    </node>
    <node id="n567">
      <data key="v_name">PDCD10</data>
      <data key="v_abundance">NA</data>
      <data key="v_layers">2</data>
      <data key="v_group">2</data>
    </node>
    <node id="n568">
      <data key="v_name">FGF12</data>
      <data key="v_abundance">NA</data>
      <data key="v_layers">2</data>
      <data key="v_group">2</data>
    </node>
    <node id="n569">
      <data key="v_name">ACAP2</data>
      <data key="v_abundance">NA</data>
      <data key="v_layers">2</data>
      <data key="v_group">2</data>
    </node>
    <node id="n570">
      <data key="v_name">FXR1</data>
      <data key="v_abundance">NA</data>
      <data key="v_layers">2</data>
      <data key="v_group">2</data>
    </node>
    <node id="n571">
      <data key="v_name">SNX4</data>
      <data key="v_abundance">NA</data>
      <data key="v_layers">2</data>
      <data key="v_group">2</data>
    </node>
    <node id="n572">
      <data key="v_name">ATP6V1A</data>
      <data key="v_abundance">NA</data>
      <data key="v_layers">2</data>
      <data key="v_group">2</data>
    </node>
    <node id="n573">
      <data key="v_name">ABCC5</data>
      <data key="v_abundance">NA</data>
      <data key="v_layers">2</data>
      <data key="v_group">2</data>
    </node>
    <node id="n574">
      <data key="v_name">KLHL24</data>
      <data key="v_abundance">NA</data>
      <data key="v_layers">2</data>
      <data key="v_group">2</data>
    </node>
    <node id="n575">
      <data key="v_name">SSR3</data>
      <data key="v_abundance">NA</data>
      <data key="v_layers">2</data>
      <data key="v_group">2</data>
    </node>
    <node id="n576">
      <data key="v_name">FOXP1</data>
      <data key="v_abundance">NA</data>
      <data key="v_layers">2</data>
      <data key="v_group">2</data>
    </node>
    <node id="n577">
      <data key="v_name">NCL</data>
      <data key="v_abundance">NA</data>
      <data key="v_layers">2</data>
      <data key="v_group">2</data>
    </node>
    <node id="n578">
      <data key="v_name">STAM2</data>
      <data key="v_abundance">NA</data>
      <data key="v_layers">2</data>
      <data key="v_group">2</data>
    </node>
    <node id="n579">
      <data key="v_name">GCA</data>
      <data key="v_abundance">NA</data>
      <data key="v_layers">2</data>
      <data key="v_group">2</data>
    </node>
    <node id="n580">
      <data key="v_name">CLIP4</data>
      <data key="v_abundance">NA</data>
      <data key="v_layers">2</data>
      <data key="v_group">2</data>
    </node>
    <node id="n581">
      <data key="v_name">RTN4</data>
      <data key="v_abundance">NA</data>
      <data key="v_layers">2</data>
      <data key="v_group">2</data>
    </node>
    <node id="n582">
      <data key="v_name">LANCL1</data>
      <data key="v_abundance">NA</data>
      <data key="v_layers">2</data>
      <data key="v_group">2</data>
    </node>
    <node id="n583">
      <data key="v_name">FANCL</data>
      <data key="v_abundance">NA</data>
      <data key="v_layers">2</data>
      <data key="v_group">2</data>
    </node>
    <node id="n584">
      <data key="v_name">GLS</data>
      <data key="v_abundance">NA</data>
      <data key="v_layers">2</data>
      <data key="v_group">2</data>
    </node>
    <node id="n585">
      <data key="v_name">COQ10B</data>
      <data key="v_abundance">NA</data>
      <data key="v_layers">2</data>
      <data key="v_group">2</data>
    </node>
    <node id="n586">
      <data key="v_name">SF3B1</data>
      <data key="v_abundance">NA</data>
      <data key="v_layers">2</data>
      <data key="v_group">2</data>
    </node>
    <node id="n587">
      <data key="v_name">CHMP3</data>
      <data key="v_abundance">NA</data>
      <data key="v_layers">2</data>
      <data key="v_group">2</data>
    </node>
    <node id="n588">
      <data key="v_name">RAB3GAP1</data>
      <data key="v_abundance">NA</data>
      <data key="v_layers">2</data>
      <data key="v_group">2</data>
    </node>
    <node id="n589">
      <data key="v_name">COX7A2L</data>
      <data key="v_abundance">NA</data>
      <data key="v_layers">2</data>
      <data key="v_group">2</data>
    </node>
    <node id="n590">
      <data key="v_name">RND3</data>
      <data key="v_abundance">NA</data>
      <data key="v_layers">2</data>
      <data key="v_group">2</data>
    </node>
    <node id="n591">
      <data key="v_name">PCYOX1</data>
      <data key="v_abundance">NA</data>
      <data key="v_layers">2</data>
      <data key="v_group">2</data>
    </node>
    <node id="n592">
      <data key="v_name">CAPZA1</data>
      <data key="v_abundance">NA</data>
      <data key="v_layers">2</data>
      <data key="v_group">2</data>
    </node>
    <node id="n593">
      <data key="v_name">RHOU</data>
      <data key="v_abundance">NA</data>
      <data key="v_layers">2</data>
      <data key="v_group">2</data>
    </node>
    <node id="n594">
      <data key="v_name">DNAJC6</data>
      <data key="v_abundance">NA</data>
      <data key="v_layers">2</data>
      <data key="v_group">2</data>
    </node>
    <node id="n595">
      <data key="v_name">PRDM2</data>
      <data key="v_abundance">NA</data>
      <data key="v_layers">2</data>
      <data key="v_group">2</data>
    </node>
    <node id="n596">
      <data key="v_name">SRSF11</data>
      <data key="v_abundance">NA</data>
      <data key="v_layers">2</data>
      <data key="v_group">2</data>
    </node>
    <node id="n597">
      <data key="v_name">TSNAX</data>
      <data key="v_abundance">NA</data>
      <data key="v_layers">2</data>
      <data key="v_group">2</data>
    </node>
    <node id="n598">
      <data key="v_name">AKT3</data>
      <data key="v_abundance">NA</data>
      <data key="v_layers">2</data>
      <data key="v_group">2</data>
    </node>
    <node id="n599">
      <data key="v_name">SSX2IP</data>
      <data key="v_abundance">NA</data>
      <data key="v_layers">2</data>
      <data key="v_group">2</data>
    </node>
    <node id="n600">
      <data key="v_name">CD46</data>
      <data key="v_abundance">NA</data>
      <data key="v_layers">2</data>
      <data key="v_group">2</data>
    </node>
    <node id="n601">
      <data key="v_name">DR1</data>
      <data key="v_abundance">NA</data>
      <data key="v_layers">2</data>
      <data key="v_group">2</data>
    </node>
    <node id="n602">
      <data key="v_name">CNN3</data>
      <data key="v_abundance">NA</data>
      <data key="v_layers">2</data>
      <data key="v_group">2</data>
    </node>
    <node id="n603">
      <data key="v_name">ABCD3</data>
      <data key="v_abundance">NA</data>
      <data key="v_layers">2</data>
      <data key="v_group">2</data>
    </node>
    <node id="n604">
      <data key="v_name">RCOR3</data>
      <data key="v_abundance">NA</data>
      <data key="v_layers">2</data>
      <data key="v_group">2</data>
    </node>
    <node id="n605">
      <data key="v_name">RPA2</data>
      <data key="v_abundance">NA</data>
      <data key="v_layers">2</data>
      <data key="v_group">2</data>
    </node>
    <node id="n606">
      <data key="v_name">RCN2</data>
      <data key="v_abundance">NA</data>
      <data key="v_layers">2</data>
      <data key="v_group">2</data>
    </node>
    <node id="n607">
      <data key="v_name">CAMSAP2</data>
      <data key="v_abundance">NA</data>
      <data key="v_layers">2</data>
      <data key="v_group">2</data>
    </node>
    <node id="n608">
      <data key="v_name">CREB1</data>
      <data key="v_abundance">NA</data>
      <data key="v_layers">2</data>
      <data key="v_group">2</data>
    </node>
    <node id="n609">
      <data key="v_name">B4GALT6</data>
      <data key="v_abundance">NA</data>
      <data key="v_layers">2</data>
      <data key="v_group">2</data>
    </node>
    <node id="n610">
      <data key="v_name">CNR1</data>
      <data key="v_abundance">NA</data>
      <data key="v_layers">2</data>
      <data key="v_group">2</data>
    </node>
    <node id="n611">
      <data key="v_name">ANKRD13C</data>
      <data key="v_abundance">NA</data>
      <data key="v_layers">2</data>
      <data key="v_group">2</data>
    </node>
    <node id="n612">
      <data key="v_name">SGIP1</data>
      <data key="v_abundance">NA</data>
      <data key="v_layers">2</data>
      <data key="v_group">2</data>
    </node>
    <node id="n613">
      <data key="v_name">PHF3</data>
      <data key="v_abundance">NA</data>
      <data key="v_layers">2</data>
      <data key="v_group">2</data>
    </node>
    <node id="n614">
      <data key="v_name">SGK1</data>
      <data key="v_abundance">NA</data>
      <data key="v_layers">2</data>
      <data key="v_group">2</data>
    </node>
    <node id="n615">
      <data key="v_name">SPP1</data>
      <data key="v_abundance">NA</data>
      <data key="v_layers">2</data>
      <data key="v_group">2</data>
    </node>
    <node id="n616">
      <data key="v_name">KLF12</data>
      <data key="v_abundance">NA</data>
      <data key="v_layers">2</data>
      <data key="v_group">2</data>
    </node>
    <node id="n617">
      <data key="v_name">ITGB1BP1</data>
      <data key="v_abundance">NA</data>
      <data key="v_layers">2</data>
      <data key="v_group">2</data>
    </node>
    <node id="n618">
      <data key="v_name">RAB14</data>
      <data key="v_abundance">NA</data>
      <data key="v_layers">2</data>
      <data key="v_group">2</data>
    </node>
    <node id="n619">
      <data key="v_name">PPP4R4</data>
      <data key="v_abundance">NA</data>
      <data key="v_layers">2</data>
      <data key="v_group">2</data>
    </node>
    <node id="n620">
      <data key="v_name">RBM25</data>
      <data key="v_abundance">NA</data>
      <data key="v_layers">2</data>
      <data key="v_group">2</data>
    </node>
    <node id="n621">
      <data key="v_name">YPEL5</data>
      <data key="v_abundance">NA</data>
      <data key="v_layers">2</data>
      <data key="v_group">2</data>
    </node>
    <node id="n622">
      <data key="v_name">YIPF4</data>
      <data key="v_abundance">NA</data>
      <data key="v_layers">2</data>
      <data key="v_group">2</data>
    </node>
    <node id="n623">
      <data key="v_name">OGFRL1</data>
      <data key="v_abundance">NA</data>
      <data key="v_layers">2</data>
      <data key="v_group">2</data>
    </node>
    <node id="n624">
      <data key="v_name">SMNDC1</data>
      <data key="v_abundance">NA</data>
      <data key="v_layers">2</data>
      <data key="v_group">2</data>
    </node>
    <node id="n625">
      <data key="v_name">DUSP1</data>
      <data key="v_abundance">NA</data>
      <data key="v_layers">2</data>
      <data key="v_group">2</data>
    </node>
    <node id="n626">
      <data key="v_name">PANK3</data>
      <data key="v_abundance">NA</data>
      <data key="v_layers">2</data>
      <data key="v_group">2</data>
    </node>
    <node id="n627">
      <data key="v_name">MTHFD1L</data>
      <data key="v_abundance">NA</data>
      <data key="v_layers">2</data>
      <data key="v_group">2</data>
    </node>
    <node id="n628">
      <data key="v_name">LRP11</data>
      <data key="v_abundance">NA</data>
      <data key="v_layers">2</data>
      <data key="v_group">2</data>
    </node>
    <node id="n629">
      <data key="v_name">WBP4</data>
      <data key="v_abundance">NA</data>
      <data key="v_layers">2</data>
      <data key="v_group">2</data>
    </node>
    <node id="n630">
      <data key="v_name">SERP1</data>
      <data key="v_abundance">NA</data>
      <data key="v_layers">2</data>
      <data key="v_group">2</data>
    </node>
    <node id="n631">
      <data key="v_name">TMPO</data>
      <data key="v_abundance">NA</data>
      <data key="v_layers">2</data>
      <data key="v_group">2</data>
    </node>
    <node id="n632">
      <data key="v_name">NFYB</data>
      <data key="v_abundance">NA</data>
      <data key="v_layers">2</data>
      <data key="v_group">2</data>
    </node>
    <node id="n633">
      <data key="v_name">ZC3H7A</data>
      <data key="v_abundance">NA</data>
      <data key="v_layers">2</data>
      <data key="v_group">2</data>
    </node>
    <node id="n634">
      <data key="v_name">ZNF644</data>
      <data key="v_abundance">NA</data>
      <data key="v_layers">2</data>
      <data key="v_group">2</data>
    </node>
    <node id="n635">
      <data key="v_name">CBX3</data>
      <data key="v_abundance">NA</data>
      <data key="v_layers">2</data>
      <data key="v_group">2</data>
    </node>
    <node id="n636">
      <data key="v_name">FKBP9</data>
      <data key="v_abundance">NA</data>
      <data key="v_layers">2</data>
      <data key="v_group">2</data>
    </node>
    <node id="n637">
      <data key="v_name">SRGN</data>
      <data key="v_abundance">NA</data>
      <data key="v_layers">2</data>
      <data key="v_group">2</data>
    </node>
    <node id="n638">
      <data key="v_name">RNF11</data>
      <data key="v_abundance">NA</data>
      <data key="v_layers">2</data>
      <data key="v_group">2</data>
    </node>
    <node id="n639">
      <data key="v_name">ITPR2</data>
      <data key="v_abundance">NA</data>
      <data key="v_layers">2</data>
      <data key="v_group">2</data>
    </node>
    <node id="n640">
      <data key="v_name">NECAB1</data>
      <data key="v_abundance">NA</data>
      <data key="v_layers">2</data>
      <data key="v_group">2</data>
    </node>
    <node id="n641">
      <data key="v_name">SPRYD7</data>
      <data key="v_abundance">NA</data>
      <data key="v_layers">2</data>
      <data key="v_group">2</data>
    </node>
    <node id="n642">
      <data key="v_name">CDK2</data>
      <data key="v_abundance">NA</data>
      <data key="v_layers">2</data>
      <data key="v_group">2</data>
    </node>
    <node id="n643">
      <data key="v_name">MORF4L2</data>
      <data key="v_abundance">NA</data>
      <data key="v_layers">2</data>
      <data key="v_group">2</data>
    </node>
    <node id="n644">
      <data key="v_name">FAM199X</data>
      <data key="v_abundance">NA</data>
      <data key="v_layers">2</data>
      <data key="v_group">2</data>
    </node>
    <node id="n645">
      <data key="v_name">PFKFB2</data>
      <data key="v_abundance">NA</data>
      <data key="v_layers">2</data>
      <data key="v_group">2</data>
    </node>
    <node id="n646">
      <data key="v_name">ACSL3</data>
      <data key="v_abundance">NA</data>
      <data key="v_layers">2</data>
      <data key="v_group">2</data>
    </node>
    <node id="n647">
      <data key="v_name">PREX1</data>
      <data key="v_abundance">NA</data>
      <data key="v_layers">2</data>
      <data key="v_group">2</data>
    </node>
    <node id="n648">
      <data key="v_name">SLC12A5</data>
      <data key="v_abundance">NA</data>
      <data key="v_layers">2</data>
      <data key="v_group">2</data>
    </node>
    <node id="n649">
      <data key="v_name">ZNFX1</data>
      <data key="v_abundance">NA</data>
      <data key="v_layers">2</data>
      <data key="v_group">2</data>
    </node>
    <node id="n650">
      <data key="v_name">RAB22A</data>
      <data key="v_abundance">NA</data>
      <data key="v_layers">2</data>
      <data key="v_group">2</data>
    </node>
    <node id="n651">
      <data key="v_name">STX16</data>
      <data key="v_abundance">NA</data>
      <data key="v_layers">2</data>
      <data key="v_group">2</data>
    </node>
    <node id="n652">
      <data key="v_name">ATP8A1</data>
      <data key="v_abundance">NA</data>
      <data key="v_layers">2</data>
      <data key="v_group">2</data>
    </node>
    <node id="n653">
      <data key="v_name">USP22</data>
      <data key="v_abundance">NA</data>
      <data key="v_layers">2</data>
      <data key="v_group">2</data>
    </node>
    <node id="n654">
      <data key="v_name">SSR1</data>
      <data key="v_abundance">NA</data>
      <data key="v_layers">2</data>
      <data key="v_group">2</data>
    </node>
    <node id="n655">
      <data key="v_name">NUP153</data>
      <data key="v_abundance">NA</data>
      <data key="v_layers">2</data>
      <data key="v_group">2</data>
    </node>
    <node id="n656">
      <data key="v_name">RAP2A</data>
      <data key="v_abundance">NA</data>
      <data key="v_layers">2</data>
      <data key="v_group">2</data>
    </node>
    <node id="n657">
      <data key="v_name">NAPB</data>
      <data key="v_abundance">NA</data>
      <data key="v_layers">2</data>
      <data key="v_group">2</data>
    </node>
    <node id="n658">
      <data key="v_name">SNRPB</data>
      <data key="v_abundance">NA</data>
      <data key="v_layers">2</data>
      <data key="v_group">2</data>
    </node>
    <node id="n659">
      <data key="v_name">HNRNPR</data>
      <data key="v_abundance">NA</data>
      <data key="v_layers">2</data>
      <data key="v_group">2</data>
    </node>
    <node id="n660">
      <data key="v_name">HSPA2</data>
      <data key="v_abundance">NA</data>
      <data key="v_layers">2</data>
      <data key="v_group">2</data>
    </node>
    <node id="n661">
      <data key="v_name">ZBTB1</data>
      <data key="v_abundance">NA</data>
      <data key="v_layers">2</data>
      <data key="v_group">2</data>
    </node>
    <node id="n662">
      <data key="v_name">HNRNPH2</data>
      <data key="v_abundance">NA</data>
      <data key="v_layers">2</data>
      <data key="v_group">2</data>
    </node>
    <node id="n663">
      <data key="v_name">ARMCX1</data>
      <data key="v_abundance">NA</data>
      <data key="v_layers">2</data>
      <data key="v_group">2</data>
    </node>
    <node id="n664">
      <data key="v_name">CANX</data>
      <data key="v_abundance">NA</data>
      <data key="v_layers">2</data>
      <data key="v_group">2</data>
    </node>
    <node id="n665">
      <data key="v_name">HP1BP3</data>
      <data key="v_abundance">NA</data>
      <data key="v_layers">2</data>
      <data key="v_group">2</data>
    </node>
    <node id="n666">
      <data key="v_name">PTPN12</data>
      <data key="v_abundance">NA</data>
      <data key="v_layers">2</data>
      <data key="v_group">2</data>
    </node>
    <node id="n667">
      <data key="v_name">DOCK4</data>
      <data key="v_abundance">NA</data>
      <data key="v_layers">2</data>
      <data key="v_group">2</data>
    </node>
    <node id="n668">
      <data key="v_name">DNAJB9</data>
      <data key="v_abundance">NA</data>
      <data key="v_layers">2</data>
      <data key="v_group">2</data>
    </node>
    <node id="n669">
      <data key="v_name">GAD1</data>
      <data key="v_abundance">NA</data>
      <data key="v_layers">2</data>
      <data key="v_group">2</data>
    </node>
    <node id="n670">
      <data key="v_name">TMOD2</data>
      <data key="v_abundance">NA</data>
      <data key="v_layers">2</data>
      <data key="v_group">2</data>
    </node>
    <node id="n671">
      <data key="v_name">VPS13C</data>
      <data key="v_abundance">NA</data>
      <data key="v_layers">2</data>
      <data key="v_group">2</data>
    </node>
    <node id="n672">
      <data key="v_name">SPCS3</data>
      <data key="v_abundance">NA</data>
      <data key="v_layers">2</data>
      <data key="v_group">2</data>
    </node>
    <node id="n673">
      <data key="v_name">ATP1B2</data>
      <data key="v_abundance">NA</data>
      <data key="v_layers">2</data>
      <data key="v_group">2</data>
    </node>
    <node id="n674">
      <data key="v_name">REEP5</data>
      <data key="v_abundance">NA</data>
      <data key="v_layers">2</data>
      <data key="v_group">2</data>
    </node>
    <node id="n675">
      <data key="v_name">ITFG1</data>
      <data key="v_abundance">NA</data>
      <data key="v_layers">2</data>
      <data key="v_group">2</data>
    </node>
    <node id="n676">
      <data key="v_name">PHF10</data>
      <data key="v_abundance">NA</data>
      <data key="v_layers">2</data>
      <data key="v_group">2</data>
    </node>
    <node id="n677">
      <data key="v_name">KIF1A</data>
      <data key="v_abundance">NA</data>
      <data key="v_layers">2</data>
      <data key="v_group">2</data>
    </node>
    <node id="n678">
      <data key="v_name">TULP4</data>
      <data key="v_abundance">NA</data>
      <data key="v_layers">2</data>
      <data key="v_group">2</data>
    </node>
    <node id="n679">
      <data key="v_name">ZSWIM6</data>
      <data key="v_abundance">NA</data>
      <data key="v_layers">2</data>
      <data key="v_group">2</data>
    </node>
    <node id="n680">
      <data key="v_name">ATXN10</data>
      <data key="v_abundance">NA</data>
      <data key="v_layers">2</data>
      <data key="v_group">2</data>
    </node>
    <node id="n681">
      <data key="v_name">SYNE1</data>
      <data key="v_abundance">NA</data>
      <data key="v_layers">2</data>
      <data key="v_group">2</data>
    </node>
    <node id="n682">
      <data key="v_name">RBM39</data>
      <data key="v_abundance">NA</data>
      <data key="v_layers">2</data>
      <data key="v_group">2</data>
    </node>
    <node id="n683">
      <data key="v_name">ARHGEF9</data>
      <data key="v_abundance">NA</data>
      <data key="v_layers">2</data>
      <data key="v_group">2</data>
    </node>
    <node id="n684">
      <data key="v_name">KIF3A</data>
      <data key="v_abundance">NA</data>
      <data key="v_layers">2</data>
      <data key="v_group">2</data>
    </node>
    <node id="n685">
      <data key="v_name">MAP1B</data>
      <data key="v_abundance">NA</data>
      <data key="v_layers">2</data>
      <data key="v_group">2</data>
    </node>
    <node id="n686">
      <data key="v_name">ACTR10</data>
      <data key="v_abundance">NA</data>
      <data key="v_layers">2</data>
      <data key="v_group">2</data>
    </node>
    <node id="n687">
      <data key="v_name">PTPRE</data>
      <data key="v_abundance">NA</data>
      <data key="v_layers">2</data>
      <data key="v_group">2</data>
    </node>
    <node id="n688">
      <data key="v_name">RAN</data>
      <data key="v_abundance">NA</data>
      <data key="v_layers">2</data>
      <data key="v_group">2</data>
    </node>
    <node id="n689">
      <data key="v_name">GRSF1</data>
      <data key="v_abundance">NA</data>
      <data key="v_layers">2</data>
      <data key="v_group">2</data>
    </node>
    <node id="n690">
      <data key="v_name">ZRANB2</data>
      <data key="v_abundance">NA</data>
      <data key="v_layers">2</data>
      <data key="v_group">2</data>
    </node>
    <node id="n691">
      <data key="v_name">BTBD3</data>
      <data key="v_abundance">NA</data>
      <data key="v_layers">2</data>
      <data key="v_group">2</data>
    </node>
    <node id="n692">
      <data key="v_name">SERINC3</data>
      <data key="v_abundance">NA</data>
      <data key="v_layers">2</data>
      <data key="v_group">2</data>
    </node>
    <node id="n693">
      <data key="v_name">ATP8A2</data>
      <data key="v_abundance">NA</data>
      <data key="v_layers">2</data>
      <data key="v_group">2</data>
    </node>
    <node id="n694">
      <data key="v_name">WASF3</data>
      <data key="v_abundance">NA</data>
      <data key="v_layers">2</data>
      <data key="v_group">2</data>
    </node>
    <node id="n695">
      <data key="v_name">IMPA1</data>
      <data key="v_abundance">NA</data>
      <data key="v_layers">2</data>
      <data key="v_group">2</data>
    </node>
    <node id="n696">
      <data key="v_name">NUMB</data>
      <data key="v_abundance">NA</data>
      <data key="v_layers">2</data>
      <data key="v_group">2</data>
    </node>
    <node id="n697">
      <data key="v_name">ARL8B</data>
      <data key="v_abundance">NA</data>
      <data key="v_layers">2</data>
      <data key="v_group">2</data>
    </node>
    <node id="n698">
      <data key="v_name">CHL1</data>
      <data key="v_abundance">NA</data>
      <data key="v_layers">2</data>
      <data key="v_group">2</data>
    </node>
    <node id="n699">
      <data key="v_name">PRPF38B</data>
      <data key="v_abundance">NA</data>
      <data key="v_layers">2</data>
      <data key="v_group">2</data>
    </node>
    <node id="n700">
      <data key="v_name">NAPG</data>
      <data key="v_abundance">NA</data>
      <data key="v_layers">2</data>
      <data key="v_group">2</data>
    </node>
    <node id="n701">
      <data key="v_name">SLC38A2</data>
      <data key="v_abundance">NA</data>
      <data key="v_layers">2</data>
      <data key="v_group">2</data>
    </node>
    <node id="n702">
      <data key="v_name">FST</data>
      <data key="v_abundance">NA</data>
      <data key="v_layers">2</data>
      <data key="v_group">2</data>
    </node>
    <node id="n703">
      <data key="v_name">NAV1</data>
      <data key="v_abundance">NA</data>
      <data key="v_layers">2</data>
      <data key="v_group">2</data>
    </node>
    <node id="n704">
      <data key="v_name">TMEM165</data>
      <data key="v_abundance">NA</data>
      <data key="v_layers">2</data>
      <data key="v_group">2</data>
    </node>
    <node id="n705">
      <data key="v_name">CLOCK</data>
      <data key="v_abundance">NA</data>
      <data key="v_layers">2</data>
      <data key="v_group">2</data>
    </node>
    <node id="n706">
      <data key="v_name">ARGLU1</data>
      <data key="v_abundance">NA</data>
      <data key="v_layers">2</data>
      <data key="v_group">2</data>
    </node>
    <node id="n707">
      <data key="v_name">UBQLN1</data>
      <data key="v_abundance">NA</data>
      <data key="v_layers">2</data>
      <data key="v_group">2</data>
    </node>
    <node id="n708">
      <data key="v_name">AGTPBP1</data>
      <data key="v_abundance">NA</data>
      <data key="v_layers">2</data>
      <data key="v_group">2</data>
    </node>
    <node id="n709">
      <data key="v_name">MAP3K7</data>
      <data key="v_abundance">NA</data>
      <data key="v_layers">2</data>
      <data key="v_group">2</data>
    </node>
    <node id="n710">
      <data key="v_name">ACVR1B</data>
      <data key="v_abundance">NA</data>
      <data key="v_layers">2</data>
      <data key="v_group">2</data>
    </node>
    <node id="n711">
      <data key="v_name">DYNC1LI2</data>
      <data key="v_abundance">NA</data>
      <data key="v_layers">2</data>
      <data key="v_group">2</data>
    </node>
    <node id="n712">
      <data key="v_name">KCNK1</data>
      <data key="v_abundance">NA</data>
      <data key="v_layers">2</data>
      <data key="v_group">2</data>
    </node>
    <node id="n713">
      <data key="v_name">EGLN1</data>
      <data key="v_abundance">NA</data>
      <data key="v_layers">2</data>
      <data key="v_group">2</data>
    </node>
    <node id="n714">
      <data key="v_name">RC3H1</data>
      <data key="v_abundance">NA</data>
      <data key="v_layers">2</data>
      <data key="v_group">2</data>
    </node>
    <node id="n715">
      <data key="v_name">SERPINE2</data>
      <data key="v_abundance">NA</data>
      <data key="v_layers">2</data>
      <data key="v_group">2</data>
    </node>
    <node id="n716">
      <data key="v_name">PCDH8</data>
      <data key="v_abundance">NA</data>
      <data key="v_layers">2</data>
      <data key="v_group">2</data>
    </node>
    <node id="n717">
      <data key="v_name">RCBTB1</data>
      <data key="v_abundance">NA</data>
      <data key="v_layers">2</data>
      <data key="v_group">2</data>
    </node>
    <node id="n718">
      <data key="v_name">LMO7</data>
      <data key="v_abundance">NA</data>
      <data key="v_layers">2</data>
      <data key="v_group">2</data>
    </node>
    <node id="n719">
      <data key="v_name">TNS3</data>
      <data key="v_abundance">NA</data>
      <data key="v_layers">2</data>
      <data key="v_group">2</data>
    </node>
    <node id="n720">
      <data key="v_name">RAC1</data>
      <data key="v_abundance">NA</data>
      <data key="v_layers">2</data>
      <data key="v_group">2</data>
    </node>
    <node id="n721">
      <data key="v_name">KDELR2</data>
      <data key="v_abundance">NA</data>
      <data key="v_layers">2</data>
      <data key="v_group">2</data>
    </node>
    <node id="n722">
      <data key="v_name">SCN2A</data>
      <data key="v_abundance">NA</data>
      <data key="v_layers">2</data>
      <data key="v_group">2</data>
    </node>
    <node id="n723">
      <data key="v_name">ERMN</data>
      <data key="v_abundance">NA</data>
      <data key="v_layers">2</data>
      <data key="v_group">2</data>
    </node>
    <node id="n724">
      <data key="v_name">SKIL</data>
      <data key="v_abundance">NA</data>
      <data key="v_layers">2</data>
      <data key="v_group">2</data>
    </node>
    <node id="n725">
      <data key="v_name">GAD2</data>
      <data key="v_abundance">NA</data>
      <data key="v_layers">2</data>
      <data key="v_group">2</data>
    </node>
    <node id="n726">
      <data key="v_name">ABI1</data>
      <data key="v_abundance">NA</data>
      <data key="v_layers">2</data>
      <data key="v_group">2</data>
    </node>
    <node id="n727">
      <data key="v_name">GABBR2</data>
      <data key="v_abundance">NA</data>
      <data key="v_layers">2</data>
      <data key="v_group">2</data>
    </node>
    <node id="n728">
      <data key="v_name">PDCL</data>
      <data key="v_abundance">NA</data>
      <data key="v_layers">2</data>
      <data key="v_group">2</data>
    </node>
    <node id="n729">
      <data key="v_name">RPS6</data>
      <data key="v_abundance">NA</data>
      <data key="v_layers">2</data>
      <data key="v_group">2</data>
    </node>
    <node id="n730">
      <data key="v_name">CPEB2</data>
      <data key="v_abundance">NA</data>
      <data key="v_layers">2</data>
      <data key="v_group">2</data>
    </node>
    <node id="n731">
      <data key="v_name">SORL1</data>
      <data key="v_abundance">NA</data>
      <data key="v_layers">2</data>
      <data key="v_group">2</data>
    </node>
    <node id="n732">
      <data key="v_name">ARHGAP20</data>
      <data key="v_abundance">NA</data>
      <data key="v_layers">2</data>
      <data key="v_group">2</data>
    </node>
    <node id="n733">
      <data key="v_name">THBS1</data>
      <data key="v_abundance">NA</data>
      <data key="v_layers">2</data>
      <data key="v_group">2</data>
    </node>
    <node id="n734">
      <data key="v_name">RPLP1</data>
      <data key="v_abundance">NA</data>
      <data key="v_layers">2</data>
      <data key="v_group">2</data>
    </node>
    <node id="n735">
      <data key="v_name">ZNF280D</data>
      <data key="v_abundance">NA</data>
      <data key="v_layers">2</data>
      <data key="v_group">2</data>
    </node>
    <node id="n736">
      <data key="v_name">ARHGAP29</data>
      <data key="v_abundance">NA</data>
      <data key="v_layers">2</data>
      <data key="v_group">2</data>
    </node>
    <node id="n737">
      <data key="v_name">PPM1B</data>
      <data key="v_abundance">NA</data>
      <data key="v_layers">2</data>
      <data key="v_group">2</data>
    </node>
    <node id="n738">
      <data key="v_name">RAB1A</data>
      <data key="v_abundance">NA</data>
      <data key="v_layers">2</data>
      <data key="v_group">2</data>
    </node>
    <node id="n739">
      <data key="v_name">ACTR2</data>
      <data key="v_abundance">NA</data>
      <data key="v_layers">2</data>
      <data key="v_group">2</data>
    </node>
    <node id="n740">
      <data key="v_name">PREPL</data>
      <data key="v_abundance">NA</data>
      <data key="v_layers">2</data>
      <data key="v_group">2</data>
    </node>
    <node id="n741">
      <data key="v_name">ZNF365</data>
      <data key="v_abundance">NA</data>
      <data key="v_layers">2</data>
      <data key="v_group">2</data>
    </node>
    <node id="n742">
      <data key="v_name">CARF</data>
      <data key="v_abundance">NA</data>
      <data key="v_layers">2</data>
      <data key="v_group">2</data>
    </node>
    <node id="n743">
      <data key="v_name">NAB1</data>
      <data key="v_abundance">NA</data>
      <data key="v_layers">2</data>
      <data key="v_group">2</data>
    </node>
    <node id="n744">
      <data key="v_name">PPIG</data>
      <data key="v_abundance">NA</data>
      <data key="v_layers">2</data>
      <data key="v_group">2</data>
    </node>
    <node id="n745">
      <data key="v_name">ITGAV</data>
      <data key="v_abundance">NA</data>
      <data key="v_layers">2</data>
      <data key="v_group">2</data>
    </node>
    <node id="n746">
      <data key="v_name">PCDH10</data>
      <data key="v_abundance">NA</data>
      <data key="v_layers">2</data>
      <data key="v_group">2</data>
    </node>
    <node id="n747">
      <data key="v_name">KIAA1109</data>
      <data key="v_abundance">NA</data>
      <data key="v_layers">2</data>
      <data key="v_group">2</data>
    </node>
    <node id="n748">
      <data key="v_name">RAP1GDS1</data>
      <data key="v_abundance">NA</data>
      <data key="v_layers">2</data>
      <data key="v_group">2</data>
    </node>
    <node id="n749">
      <data key="v_name">PPP3CA</data>
      <data key="v_abundance">NA</data>
      <data key="v_layers">2</data>
      <data key="v_group">2</data>
    </node>
    <node id="n750">
      <data key="v_name">FBN2</data>
      <data key="v_abundance">NA</data>
      <data key="v_layers">2</data>
      <data key="v_group">2</data>
    </node>
    <node id="n751">
      <data key="v_name">KIF21A</data>
      <data key="v_abundance">NA</data>
      <data key="v_layers">2</data>
      <data key="v_group">2</data>
    </node>
    <node id="n752">
      <data key="v_name">ETNK1</data>
      <data key="v_abundance">NA</data>
      <data key="v_layers">2</data>
      <data key="v_group">2</data>
    </node>
    <node id="n753">
      <data key="v_name">PPFIA2</data>
      <data key="v_abundance">NA</data>
      <data key="v_layers">2</data>
      <data key="v_group">2</data>
    </node>
    <node id="n754">
      <data key="v_name">TMEM19</data>
      <data key="v_abundance">NA</data>
      <data key="v_layers">2</data>
      <data key="v_group">2</data>
    </node>
    <node id="n755">
      <data key="v_name">SLC15A4</data>
      <data key="v_abundance">NA</data>
      <data key="v_layers">2</data>
      <data key="v_group">2</data>
    </node>
    <node id="n756">
      <data key="v_name">CERS5</data>
      <data key="v_abundance">NA</data>
      <data key="v_layers">2</data>
      <data key="v_group">2</data>
    </node>
    <node id="n757">
      <data key="v_name">MBNL2</data>
      <data key="v_abundance">NA</data>
      <data key="v_layers">2</data>
      <data key="v_group">2</data>
    </node>
    <node id="n758">
      <data key="v_name">TMX1</data>
      <data key="v_abundance">NA</data>
      <data key="v_layers">2</data>
      <data key="v_group">2</data>
    </node>
    <node id="n759">
      <data key="v_name">SYT16</data>
      <data key="v_abundance">NA</data>
      <data key="v_layers">2</data>
      <data key="v_group">2</data>
    </node>
    <node id="n760">
      <data key="v_name">BNIP2</data>
      <data key="v_abundance">NA</data>
      <data key="v_layers">2</data>
      <data key="v_group">2</data>
    </node>
    <node id="n761">
      <data key="v_name">CDH11</data>
      <data key="v_abundance">NA</data>
      <data key="v_layers">2</data>
      <data key="v_group">2</data>
    </node>
    <node id="n762">
      <data key="v_name">MAP1LC3B</data>
      <data key="v_abundance">NA</data>
      <data key="v_layers">2</data>
      <data key="v_group">2</data>
    </node>
    <node id="n763">
      <data key="v_name">CDH13</data>
      <data key="v_abundance">NA</data>
      <data key="v_layers">2</data>
      <data key="v_group">2</data>
    </node>
    <node id="n764">
      <data key="v_name">RPRD1A</data>
      <data key="v_abundance">NA</data>
      <data key="v_layers">2</data>
      <data key="v_group">2</data>
    </node>
    <node id="n765">
      <data key="v_name">MINK1</data>
      <data key="v_abundance">NA</data>
      <data key="v_layers">2</data>
      <data key="v_group">2</data>
    </node>
    <node id="n766">
      <data key="v_name">BRD4</data>
      <data key="v_abundance">NA</data>
      <data key="v_layers">2</data>
      <data key="v_group">2</data>
    </node>
    <node id="n767">
      <data key="v_name">COL6A1</data>
      <data key="v_abundance">NA</data>
      <data key="v_layers">2</data>
      <data key="v_group">2</data>
    </node>
    <node id="n768">
      <data key="v_name">PRKACB</data>
      <data key="v_abundance">NA</data>
      <data key="v_layers">2</data>
      <data key="v_group">2</data>
    </node>
    <node id="n769">
      <data key="v_name">POGK</data>
      <data key="v_abundance">NA</data>
      <data key="v_layers">2</data>
      <data key="v_group">2</data>
    </node>
    <node id="n770">
      <data key="v_name">CREG1</data>
      <data key="v_abundance">NA</data>
      <data key="v_layers">2</data>
      <data key="v_group">2</data>
    </node>
    <node id="n771">
      <data key="v_name">TMCO1</data>
      <data key="v_abundance">NA</data>
      <data key="v_layers">2</data>
      <data key="v_group">2</data>
    </node>
    <node id="n772">
      <data key="v_name">RGS5</data>
      <data key="v_abundance">NA</data>
      <data key="v_layers">2</data>
      <data key="v_group">2</data>
    </node>
    <node id="n773">
      <data key="v_name">MBOAT2</data>
      <data key="v_abundance">NA</data>
      <data key="v_layers">2</data>
      <data key="v_group">2</data>
    </node>
    <node id="n774">
      <data key="v_name">ARL8A</data>
      <data key="v_abundance">NA</data>
      <data key="v_layers">2</data>
      <data key="v_group">2</data>
    </node>
    <node id="n775">
      <data key="v_name">SLC20A1</data>
      <data key="v_abundance">NA</data>
      <data key="v_layers">2</data>
      <data key="v_group">2</data>
    </node>
    <node id="n776">
      <data key="v_name">AFF3</data>
      <data key="v_abundance">NA</data>
      <data key="v_layers">2</data>
      <data key="v_group">2</data>
    </node>
    <node id="n777">
      <data key="v_name">UBXN4</data>
      <data key="v_abundance">NA</data>
      <data key="v_layers">2</data>
      <data key="v_group">2</data>
    </node>
    <node id="n778">
      <data key="v_name">FAM171B</data>
      <data key="v_abundance">NA</data>
      <data key="v_layers">2</data>
      <data key="v_group">2</data>
    </node>
    <node id="n779">
      <data key="v_name">HSPD1</data>
      <data key="v_abundance">NA</data>
      <data key="v_layers">2</data>
      <data key="v_group">2</data>
    </node>
    <node id="n780">
      <data key="v_name">CTDSP1</data>
      <data key="v_abundance">NA</data>
      <data key="v_layers">2</data>
      <data key="v_group">2</data>
    </node>
    <node id="n781">
      <data key="v_name">NXPE3</data>
      <data key="v_abundance">NA</data>
      <data key="v_layers">2</data>
      <data key="v_group">2</data>
    </node>
    <node id="n782">
      <data key="v_name">ABHD10</data>
      <data key="v_abundance">NA</data>
      <data key="v_layers">2</data>
      <data key="v_group">2</data>
    </node>
    <node id="n783">
      <data key="v_name">TRPC1</data>
      <data key="v_abundance">NA</data>
      <data key="v_layers">2</data>
      <data key="v_group">2</data>
    </node>
    <node id="n784">
      <data key="v_name">SLIT2</data>
      <data key="v_abundance">NA</data>
      <data key="v_layers">2</data>
      <data key="v_group">2</data>
    </node>
    <node id="n785">
      <data key="v_name">SCD5</data>
      <data key="v_abundance">NA</data>
      <data key="v_layers">2</data>
      <data key="v_group">2</data>
    </node>
    <node id="n786">
      <data key="v_name">KLHL8</data>
      <data key="v_abundance">NA</data>
      <data key="v_layers">2</data>
      <data key="v_group">2</data>
    </node>
    <node id="n787">
      <data key="v_name">SNCA</data>
      <data key="v_abundance">NA</data>
      <data key="v_layers">2</data>
      <data key="v_group">2</data>
    </node>
    <node id="n788">
      <data key="v_name">PYURF</data>
      <data key="v_abundance">NA</data>
      <data key="v_layers">2</data>
      <data key="v_group">2</data>
    </node>
    <node id="n789">
      <data key="v_name">PDGFC</data>
      <data key="v_abundance">NA</data>
      <data key="v_layers">2</data>
      <data key="v_group">2</data>
    </node>
    <node id="n790">
      <data key="v_name">PIK3R1</data>
      <data key="v_abundance">NA</data>
      <data key="v_layers">2</data>
      <data key="v_group">2</data>
    </node>
    <node id="n791">
      <data key="v_name">LHFPL2</data>
      <data key="v_abundance">NA</data>
      <data key="v_layers">2</data>
      <data key="v_group">2</data>
    </node>
    <node id="n792">
      <data key="v_name">PPIP5K2</data>
      <data key="v_abundance">NA</data>
      <data key="v_layers">2</data>
      <data key="v_group">2</data>
    </node>
    <node id="n793">
      <data key="v_name">ATG12</data>
      <data key="v_abundance">NA</data>
      <data key="v_layers">2</data>
      <data key="v_group">2</data>
    </node>
    <node id="n794">
      <data key="v_name">GABRB2</data>
      <data key="v_abundance">NA</data>
      <data key="v_layers">2</data>
      <data key="v_group">2</data>
    </node>
    <node id="n795">
      <data key="v_name">BOD1</data>
      <data key="v_abundance">NA</data>
      <data key="v_layers">2</data>
      <data key="v_group">2</data>
    </node>
    <node id="n796">
      <data key="v_name">PHIP</data>
      <data key="v_abundance">NA</data>
      <data key="v_layers">2</data>
      <data key="v_group">2</data>
    </node>
    <node id="n797">
      <data key="v_name">PNRC1</data>
      <data key="v_abundance">NA</data>
      <data key="v_layers">2</data>
      <data key="v_group">2</data>
    </node>
    <node id="n798">
      <data key="v_name">CLVS2</data>
      <data key="v_abundance">NA</data>
      <data key="v_layers">2</data>
      <data key="v_group">2</data>
    </node>
    <node id="n799">
      <data key="v_name">WTAP</data>
      <data key="v_abundance">NA</data>
      <data key="v_layers">2</data>
      <data key="v_group">2</data>
    </node>
    <node id="n800">
      <data key="v_name">MSN</data>
      <data key="v_abundance">NA</data>
      <data key="v_layers">2</data>
      <data key="v_group">2</data>
    </node>
    <node id="n801">
      <data key="v_name">TAF1</data>
      <data key="v_abundance">NA</data>
      <data key="v_layers">2</data>
      <data key="v_group">2</data>
    </node>
    <node id="n802">
      <data key="v_name">TACC1</data>
      <data key="v_abundance">NA</data>
      <data key="v_layers">2</data>
      <data key="v_group">2</data>
    </node>
    <node id="n803">
      <data key="v_name">GOLGA7</data>
      <data key="v_abundance">NA</data>
      <data key="v_layers">2</data>
      <data key="v_group">2</data>
    </node>
    <node id="n804">
      <data key="v_name">PMP2</data>
      <data key="v_abundance">NA</data>
      <data key="v_layers">2</data>
      <data key="v_group">2</data>
    </node>
    <node id="n805">
      <data key="v_name">TERF1</data>
      <data key="v_abundance">NA</data>
      <data key="v_layers">2</data>
      <data key="v_group">2</data>
    </node>
    <node id="n806">
      <data key="v_name">SYBU</data>
      <data key="v_abundance">NA</data>
      <data key="v_layers">2</data>
      <data key="v_group">2</data>
    </node>
    <node id="n807">
      <data key="v_name">MTDH</data>
      <data key="v_abundance">NA</data>
      <data key="v_layers">2</data>
      <data key="v_group">2</data>
    </node>
    <node id="n808">
      <data key="v_name">LRP12</data>
      <data key="v_abundance">NA</data>
      <data key="v_layers">2</data>
      <data key="v_group">2</data>
    </node>
    <node id="n809">
      <data key="v_name">NFIB</data>
      <data key="v_abundance">NA</data>
      <data key="v_layers">2</data>
      <data key="v_group">2</data>
    </node>
    <node id="n810">
      <data key="v_name">C9orf72</data>
      <data key="v_abundance">NA</data>
      <data key="v_layers">2</data>
      <data key="v_group">2</data>
    </node>
    <node id="n811">
      <data key="v_name">NTRK2</data>
      <data key="v_abundance">NA</data>
      <data key="v_layers">2</data>
      <data key="v_group">2</data>
    </node>
    <node id="n812">
      <data key="v_name">GSN</data>
      <data key="v_abundance">NA</data>
      <data key="v_layers">2</data>
      <data key="v_group">2</data>
    </node>
    <node id="n813">
      <data key="v_name">FAM13C</data>
      <data key="v_abundance">NA</data>
      <data key="v_layers">2</data>
      <data key="v_group">2</data>
    </node>
    <node id="n814">
      <data key="v_name">HERC4</data>
      <data key="v_abundance">NA</data>
      <data key="v_layers">2</data>
      <data key="v_group">2</data>
    </node>
    <node id="n815">
      <data key="v_name">CAMK2G</data>
      <data key="v_abundance">NA</data>
      <data key="v_layers">2</data>
      <data key="v_group">2</data>
    </node>
    <node id="n816">
      <data key="v_name">CELF1</data>
      <data key="v_abundance">NA</data>
      <data key="v_layers">2</data>
      <data key="v_group">2</data>
    </node>
    <node id="n817">
      <data key="v_name">SESN3</data>
      <data key="v_abundance">NA</data>
      <data key="v_layers">2</data>
      <data key="v_group">2</data>
    </node>
    <node id="n818">
      <data key="v_name">CCDC82</data>
      <data key="v_abundance">NA</data>
      <data key="v_layers">2</data>
      <data key="v_group">2</data>
    </node>
    <node id="n819">
      <data key="v_name">AASDHPPT</data>
      <data key="v_abundance">NA</data>
      <data key="v_layers">2</data>
      <data key="v_group">2</data>
    </node>
    <node id="n820">
      <data key="v_name">FADS1</data>
      <data key="v_abundance">NA</data>
      <data key="v_layers">2</data>
      <data key="v_group">2</data>
    </node>
    <node id="n821">
      <data key="v_name">GPM6A</data>
      <data key="v_abundance">NA</data>
      <data key="v_layers">2</data>
      <data key="v_group">2</data>
    </node>
    <node id="n822">
      <data key="v_name">CRIM1</data>
      <data key="v_abundance">NA</data>
      <data key="v_layers">2</data>
      <data key="v_group">2</data>
    </node>
    <node id="n823">
      <data key="v_name">SLC2A13</data>
      <data key="v_abundance">NA</data>
      <data key="v_layers">2</data>
      <data key="v_group">2</data>
    </node>
    <node id="n824">
      <data key="v_name">EIF4E</data>
      <data key="v_abundance">NA</data>
      <data key="v_layers">2</data>
      <data key="v_group">2</data>
    </node>
    <node id="n825">
      <data key="v_name">MIPOL1</data>
      <data key="v_abundance">NA</data>
      <data key="v_layers">2</data>
      <data key="v_group">2</data>
    </node>
    <node id="n826">
      <data key="v_name">NEK7</data>
      <data key="v_abundance">NA</data>
      <data key="v_layers">2</data>
      <data key="v_group">2</data>
    </node>
    <node id="n827">
      <data key="v_name">TIAL1</data>
      <data key="v_abundance">NA</data>
      <data key="v_layers">2</data>
      <data key="v_group">2</data>
    </node>
    <node id="n828">
      <data key="v_name">FAM168B</data>
      <data key="v_abundance">NA</data>
      <data key="v_layers">2</data>
      <data key="v_group">2</data>
    </node>
    <node id="n829">
      <data key="v_name">SPOCK1</data>
      <data key="v_abundance">NA</data>
      <data key="v_layers">2</data>
      <data key="v_group">2</data>
    </node>
    <node id="n830">
      <data key="v_name">GUCY1A2</data>
      <data key="v_abundance">NA</data>
      <data key="v_layers">2</data>
      <data key="v_group">2</data>
    </node>
    <node id="n831">
      <data key="v_name">HOMER1</data>
      <data key="v_abundance">NA</data>
      <data key="v_layers">2</data>
      <data key="v_group">2</data>
    </node>
    <node id="n832">
      <data key="v_name">TRIM36</data>
      <data key="v_abundance">NA</data>
      <data key="v_layers">2</data>
      <data key="v_group">2</data>
    </node>
    <node id="n833">
      <data key="v_name">ZFP36L2</data>
      <data key="v_abundance">NA</data>
      <data key="v_layers">2</data>
      <data key="v_group">2</data>
    </node>
    <node id="n834">
      <data key="v_name">MBNL1</data>
      <data key="v_abundance">NA</data>
      <data key="v_layers">2</data>
      <data key="v_group">2</data>
    </node>
    <node id="n835">
      <data key="v_name">GJA1</data>
      <data key="v_abundance">NA</data>
      <data key="v_layers">2</data>
      <data key="v_group">2</data>
    </node>
    <node id="n836">
      <data key="v_name">SAR1B</data>
      <data key="v_abundance">NA</data>
      <data key="v_layers">2</data>
      <data key="v_group">2</data>
    </node>
    <node id="n837">
      <data key="v_name">RAB3C</data>
      <data key="v_abundance">NA</data>
      <data key="v_layers">2</data>
      <data key="v_group">2</data>
    </node>
    <node id="n838">
      <data key="v_name">SMARCA5</data>
      <data key="v_abundance">NA</data>
      <data key="v_layers">2</data>
      <data key="v_group">2</data>
    </node>
    <node id="n839">
      <data key="v_name">HNRNPU</data>
      <data key="v_abundance">NA</data>
      <data key="v_layers">2</data>
      <data key="v_group">2</data>
    </node>
    <node id="n840">
      <data key="v_name">RBMS1</data>
      <data key="v_abundance">NA</data>
      <data key="v_layers">2</data>
      <data key="v_group">2</data>
    </node>
    <node id="n841">
      <data key="v_name">FAM49B</data>
      <data key="v_abundance">NA</data>
      <data key="v_layers">2</data>
      <data key="v_group">2</data>
    </node>
    <node id="n842">
      <data key="v_name">PTPRD</data>
      <data key="v_abundance">NA</data>
      <data key="v_layers">2</data>
      <data key="v_group">2</data>
    </node>
    <node id="n843">
      <data key="v_name">CMIP</data>
      <data key="v_abundance">NA</data>
      <data key="v_layers">2</data>
      <data key="v_group">2</data>
    </node>
    <node id="n844">
      <data key="v_name">SREK1</data>
      <data key="v_abundance">NA</data>
      <data key="v_layers">2</data>
      <data key="v_group">2</data>
    </node>
    <node id="n845">
      <data key="v_name">CACNA2D1</data>
      <data key="v_abundance">NA</data>
      <data key="v_layers">2</data>
      <data key="v_group">2</data>
    </node>
    <node id="n846">
      <data key="v_name">GDPD1</data>
      <data key="v_abundance">NA</data>
      <data key="v_layers">2</data>
      <data key="v_group">2</data>
    </node>
    <node id="n847">
      <data key="v_name">AK5</data>
      <data key="v_abundance">NA</data>
      <data key="v_layers">2</data>
      <data key="v_group">2</data>
    </node>
    <node id="n848">
      <data key="v_name">ABCA5</data>
      <data key="v_abundance">NA</data>
      <data key="v_layers">2</data>
      <data key="v_group">2</data>
    </node>
    <node id="n849">
      <data key="v_name">ENAH</data>
      <data key="v_abundance">NA</data>
      <data key="v_layers">2</data>
      <data key="v_group">2</data>
    </node>
    <node id="n850">
      <data key="v_name">CCSAP</data>
      <data key="v_abundance">NA</data>
      <data key="v_layers">2</data>
      <data key="v_group">2</data>
    </node>
    <node id="n851">
      <data key="v_name">RAB6B</data>
      <data key="v_abundance">NA</data>
      <data key="v_layers">2</data>
      <data key="v_group">2</data>
    </node>
    <node id="n852">
      <data key="v_name">ATP6V1C1</data>
      <data key="v_abundance">NA</data>
      <data key="v_layers">2</data>
      <data key="v_group">2</data>
    </node>
    <node id="n853">
      <data key="v_name">HSPA13</data>
      <data key="v_abundance">NA</data>
      <data key="v_layers">2</data>
      <data key="v_group">2</data>
    </node>
    <node id="n854">
      <data key="v_name">SLC16A1</data>
      <data key="v_abundance">NA</data>
      <data key="v_layers">2</data>
      <data key="v_group">2</data>
    </node>
    <node id="n855">
      <data key="v_name">FAM126B</data>
      <data key="v_abundance">NA</data>
      <data key="v_layers">2</data>
      <data key="v_group">2</data>
    </node>
    <node id="n856">
      <data key="v_name">FMN2</data>
      <data key="v_abundance">NA</data>
      <data key="v_layers">2</data>
      <data key="v_group">2</data>
    </node>
    <node id="n857">
      <data key="v_name">RASA2</data>
      <data key="v_abundance">NA</data>
      <data key="v_layers">2</data>
      <data key="v_group">2</data>
    </node>
    <node id="n858">
      <data key="v_name">MICU3</data>
      <data key="v_abundance">NA</data>
      <data key="v_layers">2</data>
      <data key="v_group">2</data>
    </node>
    <node id="n859">
      <data key="v_name">PSD3</data>
      <data key="v_abundance">NA</data>
      <data key="v_layers">2</data>
      <data key="v_group">2</data>
    </node>
    <node id="n860">
      <data key="v_name">GNAQ</data>
      <data key="v_abundance">NA</data>
      <data key="v_layers">2</data>
      <data key="v_group">2</data>
    </node>
    <node id="n861">
      <data key="v_name">DCK</data>
      <data key="v_abundance">NA</data>
      <data key="v_layers">2</data>
      <data key="v_group">2</data>
    </node>
    <node id="n862">
      <data key="v_name">PHF6</data>
      <data key="v_abundance">NA</data>
      <data key="v_layers">2</data>
      <data key="v_group">2</data>
    </node>
    <node id="n863">
      <data key="v_name">BAG4</data>
      <data key="v_abundance">NA</data>
      <data key="v_layers">2</data>
      <data key="v_group">2</data>
    </node>
    <node id="n864">
      <data key="v_name">SMG1</data>
      <data key="v_abundance">NA</data>
      <data key="v_layers">2</data>
      <data key="v_group">2</data>
    </node>
    <node id="n865">
      <data key="v_name">STEAP2</data>
      <data key="v_abundance">NA</data>
      <data key="v_layers">2</data>
      <data key="v_group">2</data>
    </node>
    <node id="n866">
      <data key="v_name">CACNA1D</data>
      <data key="v_abundance">NA</data>
      <data key="v_layers">2</data>
      <data key="v_group">2</data>
    </node>
    <node id="n867">
      <data key="v_name">RNF111</data>
      <data key="v_abundance">NA</data>
      <data key="v_layers">2</data>
      <data key="v_group">2</data>
    </node>
    <node id="n868">
      <data key="v_name">TSC22D3</data>
      <data key="v_abundance">NA</data>
      <data key="v_layers">2</data>
      <data key="v_group">2</data>
    </node>
    <node id="n869">
      <data key="v_name">CLSTN2</data>
      <data key="v_abundance">NA</data>
      <data key="v_layers">2</data>
      <data key="v_group">2</data>
    </node>
    <node id="n870">
      <data key="v_name">CUL4B</data>
      <data key="v_abundance">NA</data>
      <data key="v_layers">2</data>
      <data key="v_group">2</data>
    </node>
    <node id="n871">
      <data key="v_name">EIF5B</data>
      <data key="v_abundance">NA</data>
      <data key="v_layers">2</data>
      <data key="v_group">2</data>
    </node>
    <node id="n872">
      <data key="v_name">F11R</data>
      <data key="v_abundance">NA</data>
      <data key="v_layers">2</data>
      <data key="v_group">2</data>
    </node>
    <node id="n873">
      <data key="v_name">CDC42SE2</data>
      <data key="v_abundance">NA</data>
      <data key="v_layers">2</data>
      <data key="v_group">2</data>
    </node>
    <node id="n874">
      <data key="v_name">RAPGEF6</data>
      <data key="v_abundance">NA</data>
      <data key="v_layers">2</data>
      <data key="v_group">2</data>
    </node>
    <node id="n875">
      <data key="v_name">SON</data>
      <data key="v_abundance">NA</data>
      <data key="v_layers">2</data>
      <data key="v_group">2</data>
    </node>
    <node id="n876">
      <data key="v_name">RCAN1</data>
      <data key="v_abundance">NA</data>
      <data key="v_layers">2</data>
      <data key="v_group">2</data>
    </node>
    <node id="n877">
      <data key="v_name">MORC3</data>
      <data key="v_abundance">NA</data>
      <data key="v_layers">2</data>
      <data key="v_group">2</data>
    </node>
    <node id="n878">
      <data key="v_name">BTG2</data>
      <data key="v_abundance">NA</data>
      <data key="v_layers">2</data>
      <data key="v_group">2</data>
    </node>
    <node id="n879">
      <data key="v_name">UBR1</data>
      <data key="v_abundance">NA</data>
      <data key="v_layers">2</data>
      <data key="v_group">2</data>
    </node>
    <node id="n880">
      <data key="v_name">CALM3</data>
      <data key="v_abundance">NA</data>
      <data key="v_layers">2</data>
      <data key="v_group">2</data>
    </node>
    <node id="n881">
      <data key="v_name">VMA21</data>
      <data key="v_abundance">NA</data>
      <data key="v_layers">2</data>
      <data key="v_group">2</data>
    </node>
    <node id="n882">
      <data key="v_name">AGPAT3</data>
      <data key="v_abundance">NA</data>
      <data key="v_layers">2</data>
      <data key="v_group">2</data>
    </node>
    <node id="n883">
      <data key="v_name">TRAPPC10</data>
      <data key="v_abundance">NA</data>
      <data key="v_layers">2</data>
      <data key="v_group">2</data>
    </node>
    <node id="n884">
      <data key="v_name">RALGDS</data>
      <data key="v_abundance">NA</data>
      <data key="v_layers">2</data>
      <data key="v_group">2</data>
    </node>
    <node id="n885">
      <data key="v_name">TAOK1</data>
      <data key="v_abundance">NA</data>
      <data key="v_layers">2</data>
      <data key="v_group">2</data>
    </node>
    <node id="n886">
      <data key="v_name">SIK3</data>
      <data key="v_abundance">NA</data>
      <data key="v_layers">2</data>
      <data key="v_group">2</data>
    </node>
    <node id="n887">
      <data key="v_name">SRSF2</data>
      <data key="v_abundance">NA</data>
      <data key="v_layers">2</data>
      <data key="v_group">2</data>
    </node>
    <node id="n888">
      <data key="v_name">CMPK1</data>
      <data key="v_abundance">NA</data>
      <data key="v_layers">2</data>
      <data key="v_group">2</data>
    </node>
    <node id="n889">
      <data key="v_name">ELAVL4</data>
      <data key="v_abundance">NA</data>
      <data key="v_layers">2</data>
      <data key="v_group">2</data>
    </node>
    <node id="n890">
      <data key="v_name">CAMK2N1</data>
      <data key="v_abundance">NA</data>
      <data key="v_layers">2</data>
      <data key="v_group">2</data>
    </node>
    <node id="n891">
      <data key="v_name">NFIA</data>
      <data key="v_abundance">NA</data>
      <data key="v_layers">2</data>
      <data key="v_group">2</data>
    </node>
    <node id="n892">
      <data key="v_name">TM2D1</data>
      <data key="v_abundance">NA</data>
      <data key="v_layers">2</data>
      <data key="v_group">2</data>
    </node>
    <node id="n893">
      <data key="v_name">FUBP1</data>
      <data key="v_abundance">NA</data>
      <data key="v_layers">2</data>
      <data key="v_group">2</data>
    </node>
    <node id="n894">
      <data key="v_name">ZNF326</data>
      <data key="v_abundance">NA</data>
      <data key="v_layers">2</data>
      <data key="v_group">2</data>
    </node>
    <node id="n895">
      <data key="v_name">ZNF281</data>
      <data key="v_abundance">NA</data>
      <data key="v_layers">2</data>
      <data key="v_group">2</data>
    </node>
    <node id="n896">
      <data key="v_name">BROX</data>
      <data key="v_abundance">NA</data>
      <data key="v_layers">2</data>
      <data key="v_group">2</data>
    </node>
    <node id="n897">
      <data key="v_name">SMARCAD1</data>
      <data key="v_abundance">NA</data>
      <data key="v_layers">2</data>
      <data key="v_group">2</data>
    </node>
    <node id="n898">
      <data key="v_name">RPRD2</data>
      <data key="v_abundance">NA</data>
      <data key="v_layers">2</data>
      <data key="v_group">2</data>
    </node>
    <node id="n899">
      <data key="v_name">GABRG1</data>
      <data key="v_abundance">NA</data>
      <data key="v_layers">2</data>
      <data key="v_group">2</data>
    </node>
    <node id="n900">
      <data key="v_name">CGGBP1</data>
      <data key="v_abundance">NA</data>
      <data key="v_layers">2</data>
      <data key="v_group">2</data>
    </node>
    <node id="n901">
      <data key="v_name">HIPK1</data>
      <data key="v_abundance">NA</data>
      <data key="v_layers">2</data>
      <data key="v_group">2</data>
    </node>
    <node id="n902">
      <data key="v_name">LRRC58</data>
      <data key="v_abundance">NA</data>
      <data key="v_layers">2</data>
      <data key="v_group">2</data>
    </node>
    <node id="n903">
      <data key="v_name">CLASP2</data>
      <data key="v_abundance">NA</data>
      <data key="v_layers">2</data>
      <data key="v_group">2</data>
    </node>
    <node id="n904">
      <data key="v_name">RPL22L1</data>
      <data key="v_abundance">NA</data>
      <data key="v_layers">2</data>
      <data key="v_group">2</data>
    </node>
    <node id="n905">
      <data key="v_name">PPM1L</data>
      <data key="v_abundance">NA</data>
      <data key="v_layers">2</data>
      <data key="v_group">2</data>
    </node>
    <node id="n906">
      <data key="v_name">PPP4R2</data>
      <data key="v_abundance">NA</data>
      <data key="v_layers">2</data>
      <data key="v_group">2</data>
    </node>
    <node id="n907">
      <data key="v_name">PPM1K</data>
      <data key="v_abundance">NA</data>
      <data key="v_layers">2</data>
      <data key="v_group">2</data>
    </node>
    <node id="n908">
      <data key="v_name">TIPARP</data>
      <data key="v_abundance">NA</data>
      <data key="v_layers">2</data>
      <data key="v_group">2</data>
    </node>
    <node id="n909">
      <data key="v_name">SMIM14</data>
      <data key="v_abundance">NA</data>
      <data key="v_layers">2</data>
      <data key="v_group">2</data>
    </node>
    <node id="n910">
      <data key="v_name">APBB2</data>
      <data key="v_abundance">NA</data>
      <data key="v_layers">2</data>
      <data key="v_group">2</data>
    </node>
    <node id="n911">
      <data key="v_name">U2SURP</data>
      <data key="v_abundance">NA</data>
      <data key="v_layers">2</data>
      <data key="v_group">2</data>
    </node>
    <node id="n912">
      <data key="v_name">PIGX</data>
      <data key="v_abundance">NA</data>
      <data key="v_layers">2</data>
      <data key="v_group">2</data>
    </node>
    <node id="n913">
      <data key="v_name">DNAJB14</data>
      <data key="v_abundance">NA</data>
      <data key="v_layers">2</data>
      <data key="v_group">2</data>
    </node>
    <node id="n914">
      <data key="v_name">CEP44</data>
      <data key="v_abundance">NA</data>
      <data key="v_layers">2</data>
      <data key="v_group">2</data>
    </node>
    <node id="n915">
      <data key="v_name">TMEM144</data>
      <data key="v_abundance">NA</data>
      <data key="v_layers">2</data>
      <data key="v_group">2</data>
    </node>
    <node id="n916">
      <data key="v_name">ABCE1</data>
      <data key="v_abundance">NA</data>
      <data key="v_layers">2</data>
      <data key="v_group">2</data>
    </node>
    <node id="n917">
      <data key="v_name">ITGA2</data>
      <data key="v_abundance">NA</data>
      <data key="v_layers">2</data>
      <data key="v_group">2</data>
    </node>
    <node id="n918">
      <data key="v_name">EDIL3</data>
      <data key="v_abundance">NA</data>
      <data key="v_layers">2</data>
      <data key="v_group">2</data>
    </node>
    <node id="n919">
      <data key="v_name">ELOVL7</data>
      <data key="v_abundance">NA</data>
      <data key="v_layers">2</data>
      <data key="v_group">2</data>
    </node>
    <node id="n920">
      <data key="v_name">LMBRD2</data>
      <data key="v_abundance">NA</data>
      <data key="v_layers">2</data>
      <data key="v_group">2</data>
    </node>
    <node id="n921">
      <data key="v_name">RICTOR</data>
      <data key="v_abundance">NA</data>
      <data key="v_layers">2</data>
      <data key="v_group">2</data>
    </node>
    <node id="n922">
      <data key="v_name">HCN1</data>
      <data key="v_abundance">NA</data>
      <data key="v_layers">2</data>
      <data key="v_group">2</data>
    </node>
    <node id="n923">
      <data key="v_name">COL1A2</data>
      <data key="v_abundance">NA</data>
      <data key="v_layers">2</data>
      <data key="v_group">2</data>
    </node>
    <node id="n924">
      <data key="v_name">PHAX</data>
      <data key="v_abundance">NA</data>
      <data key="v_layers">2</data>
      <data key="v_group">2</data>
    </node>
    <node id="n925">
      <data key="v_name">YWHAZ</data>
      <data key="v_abundance">NA</data>
      <data key="v_layers">2</data>
      <data key="v_group">2</data>
    </node>
    <node id="n926">
      <data key="v_name">PSIP1</data>
      <data key="v_abundance">NA</data>
      <data key="v_layers">2</data>
      <data key="v_group">2</data>
    </node>
    <node id="n927">
      <data key="v_name">HNRNPK</data>
      <data key="v_abundance">NA</data>
      <data key="v_layers">2</data>
      <data key="v_group">2</data>
    </node>
    <node id="n928">
      <data key="v_name">CFL2</data>
      <data key="v_abundance">NA</data>
      <data key="v_layers">2</data>
      <data key="v_group">2</data>
    </node>
    <node id="n929">
      <data key="v_name">GTF2A1</data>
      <data key="v_abundance">NA</data>
      <data key="v_layers">2</data>
      <data key="v_group">2</data>
    </node>
    <node id="n930">
      <data key="v_name">PGM2L1</data>
      <data key="v_abundance">NA</data>
      <data key="v_layers">2</data>
      <data key="v_group">2</data>
    </node>
    <node id="n931">
      <data key="v_name">EML5</data>
      <data key="v_abundance">NA</data>
      <data key="v_layers">2</data>
      <data key="v_group">2</data>
    </node>
    <node id="n932">
      <data key="v_name">AMER2</data>
      <data key="v_abundance">NA</data>
      <data key="v_layers">2</data>
      <data key="v_group">2</data>
    </node>
    <node id="n933">
      <data key="v_name">KBTBD6</data>
      <data key="v_abundance">NA</data>
      <data key="v_layers">2</data>
      <data key="v_group">2</data>
    </node>
    <node id="n934">
      <data key="v_name">VDAC2</data>
      <data key="v_abundance">NA</data>
      <data key="v_layers">2</data>
      <data key="v_group">2</data>
    </node>
    <node id="n935">
      <data key="v_name">TRUB1</data>
      <data key="v_abundance">NA</data>
      <data key="v_layers">2</data>
      <data key="v_group">2</data>
    </node>
    <node id="n936">
      <data key="v_name">SPRED1</data>
      <data key="v_abundance">NA</data>
      <data key="v_layers">2</data>
      <data key="v_group">2</data>
    </node>
    <node id="n937">
      <data key="v_name">LARP6</data>
      <data key="v_abundance">NA</data>
      <data key="v_layers">2</data>
      <data key="v_group">2</data>
    </node>
    <node id="n938">
      <data key="v_name">GABRB3</data>
      <data key="v_abundance">NA</data>
      <data key="v_layers">2</data>
      <data key="v_group">2</data>
    </node>
    <node id="n939">
      <data key="v_name">TMX3</data>
      <data key="v_abundance">NA</data>
      <data key="v_layers">2</data>
      <data key="v_group">2</data>
    </node>
    <node id="n940">
      <data key="v_name">WEE1</data>
      <data key="v_abundance">NA</data>
      <data key="v_layers">2</data>
      <data key="v_group">2</data>
    </node>
    <node id="n941">
      <data key="v_name">PRKCB</data>
      <data key="v_abundance">NA</data>
      <data key="v_layers">2</data>
      <data key="v_group">2</data>
    </node>
    <node id="n942">
      <data key="v_name">RIMKLB</data>
      <data key="v_abundance">NA</data>
      <data key="v_layers">2</data>
      <data key="v_group">2</data>
    </node>
    <node id="n943">
      <data key="v_name">YWHAB</data>
      <data key="v_abundance">NA</data>
      <data key="v_layers">2</data>
      <data key="v_group">2</data>
    </node>
    <node id="n944">
      <data key="v_name">IRGQ</data>
      <data key="v_abundance">NA</data>
      <data key="v_layers">2</data>
      <data key="v_group">2</data>
    </node>
    <node id="n945">
      <data key="v_name">LENG8</data>
      <data key="v_abundance">NA</data>
      <data key="v_layers">2</data>
      <data key="v_group">2</data>
    </node>
    <node id="n946">
      <data key="v_name">PAFAH1B2</data>
      <data key="v_abundance">NA</data>
      <data key="v_layers">2</data>
      <data key="v_group">2</data>
    </node>
    <node id="n947">
      <data key="v_name">HOOK3</data>
      <data key="v_abundance">NA</data>
      <data key="v_layers">2</data>
      <data key="v_group">2</data>
    </node>
    <node id="n948">
      <data key="v_name">MAPK1IP1L</data>
      <data key="v_abundance">NA</data>
      <data key="v_layers">2</data>
      <data key="v_group">2</data>
    </node>
    <node id="n949">
      <data key="v_name">KIF5C</data>
      <data key="v_abundance">NA</data>
      <data key="v_layers">2</data>
      <data key="v_group">2</data>
    </node>
    <node id="n950">
      <data key="v_name">PCMTD1</data>
      <data key="v_abundance">NA</data>
      <data key="v_layers">2</data>
      <data key="v_group">2</data>
    </node>
    <node id="n951">
      <data key="v_name">STAT3</data>
      <data key="v_abundance">NA</data>
      <data key="v_layers">2</data>
      <data key="v_group">2</data>
    </node>
    <node id="n952">
      <data key="v_name">GFM1</data>
      <data key="v_abundance">NA</data>
      <data key="v_layers">2</data>
      <data key="v_group">2</data>
    </node>
    <node id="n953">
      <data key="v_name">FEM1B</data>
      <data key="v_abundance">NA</data>
      <data key="v_layers">2</data>
      <data key="v_group">2</data>
    </node>
    <node id="n954">
      <data key="v_name">HNRNPH1</data>
      <data key="v_abundance">NA</data>
      <data key="v_layers">2</data>
      <data key="v_group">2</data>
    </node>
    <node id="n955">
      <data key="v_name">PARM1</data>
      <data key="v_abundance">NA</data>
      <data key="v_layers">2</data>
      <data key="v_group">2</data>
    </node>
    <node id="n956">
      <data key="v_name">UBE2V2</data>
      <data key="v_abundance">NA</data>
      <data key="v_layers">2</data>
      <data key="v_group">2</data>
    </node>
    <node id="n957">
      <data key="v_name">SHE</data>
      <data key="v_abundance">NA</data>
      <data key="v_layers">2</data>
      <data key="v_group">2</data>
    </node>
    <node id="n958">
      <data key="v_name">MMGT1</data>
      <data key="v_abundance">NA</data>
      <data key="v_layers">2</data>
      <data key="v_group">2</data>
    </node>
    <node id="n959">
      <data key="v_name">PLEKHA2</data>
      <data key="v_abundance">NA</data>
      <data key="v_layers">2</data>
      <data key="v_group">2</data>
    </node>
    <node id="n960">
      <data key="v_name">ZEB2</data>
      <data key="v_abundance">NA</data>
      <data key="v_layers">2</data>
      <data key="v_group">2</data>
    </node>
    <node id="n961">
      <data key="v_name">PCDH7</data>
      <data key="v_abundance">NA</data>
      <data key="v_layers">2</data>
      <data key="v_group">2</data>
    </node>
    <node id="n962">
      <data key="v_name">CTNND2</data>
      <data key="v_abundance">NA</data>
      <data key="v_layers">2</data>
      <data key="v_group">2</data>
    </node>
    <node id="n963">
      <data key="v_name">REPS2</data>
      <data key="v_abundance">NA</data>
      <data key="v_layers">2</data>
      <data key="v_group">2</data>
    </node>
    <node id="n964">
      <data key="v_name">FRMPD4</data>
      <data key="v_abundance">NA</data>
      <data key="v_layers">2</data>
      <data key="v_group">2</data>
    </node>
    <node id="n965">
      <data key="v_name">MAP3K2</data>
      <data key="v_abundance">NA</data>
      <data key="v_layers">2</data>
      <data key="v_group">2</data>
    </node>
    <node id="n966">
      <data key="v_name">YWHAG</data>
      <data key="v_abundance">NA</data>
      <data key="v_layers">2</data>
      <data key="v_group">2</data>
    </node>
    <node id="n967">
      <data key="v_name">HNRNPA3</data>
      <data key="v_abundance">NA</data>
      <data key="v_layers">2</data>
      <data key="v_group">2</data>
    </node>
    <node id="n968">
      <data key="v_name">GABARAP</data>
      <data key="v_abundance">NA</data>
      <data key="v_layers">2</data>
      <data key="v_group">2</data>
    </node>
    <node id="n969">
      <data key="v_name">B3GNT2</data>
      <data key="v_abundance">NA</data>
      <data key="v_layers">2</data>
      <data key="v_group">2</data>
    </node>
    <node id="n970">
      <data key="v_name">VSTM2A</data>
      <data key="v_abundance">NA</data>
      <data key="v_layers">2</data>
      <data key="v_group">2</data>
    </node>
    <node id="n971">
      <data key="v_name">LONRF2</data>
      <data key="v_abundance">NA</data>
      <data key="v_layers">2</data>
      <data key="v_group">2</data>
    </node>
    <node id="n972">
      <data key="v_name">KIF5B</data>
      <data key="v_abundance">NA</data>
      <data key="v_layers">2</data>
      <data key="v_group">2</data>
    </node>
    <node id="n973">
      <data key="v_name">GPR27</data>
      <data key="v_abundance">NA</data>
      <data key="v_layers">2</data>
      <data key="v_group">2</data>
    </node>
    <node id="n974">
      <data key="v_name">TANC2</data>
      <data key="v_abundance">NA</data>
      <data key="v_layers">2</data>
      <data key="v_group">2</data>
    </node>
    <node id="n975">
      <data key="v_name">HAS2</data>
      <data key="v_abundance">NA</data>
      <data key="v_layers">2</data>
      <data key="v_group">2</data>
    </node>
    <node id="n976">
      <data key="v_name">GATM</data>
      <data key="v_abundance">NA</data>
      <data key="v_layers">2</data>
      <data key="v_group">2</data>
    </node>
    <node id="n977">
      <data key="v_name">AQP4</data>
      <data key="v_abundance">NA</data>
      <data key="v_layers">2</data>
      <data key="v_group">2</data>
    </node>
    <node id="n978">
      <data key="v_name">ZNF217</data>
      <data key="v_abundance">NA</data>
      <data key="v_layers">2</data>
      <data key="v_group">2</data>
    </node>
    <node id="n979">
      <data key="v_name">GAP43</data>
      <data key="v_abundance">NA</data>
      <data key="v_layers">2</data>
      <data key="v_group">2</data>
    </node>
    <node id="n980">
      <data key="v_name">ID4</data>
      <data key="v_abundance">NA</data>
      <data key="v_layers">2</data>
      <data key="v_group">2</data>
    </node>
    <node id="n981">
      <data key="v_name">CERS6</data>
      <data key="v_abundance">NA</data>
      <data key="v_layers">2</data>
      <data key="v_group">2</data>
    </node>
    <node id="n982">
      <data key="v_name">RCAN2</data>
      <data key="v_abundance">NA</data>
      <data key="v_layers">2</data>
      <data key="v_group">2</data>
    </node>
    <node id="n983">
      <data key="v_name">CFL1</data>
      <data key="v_abundance">NA</data>
      <data key="v_layers">2</data>
      <data key="v_group">2</data>
    </node>
    <node id="n984">
      <data key="v_name">DMXL1</data>
      <data key="v_abundance">NA</data>
      <data key="v_layers">2</data>
      <data key="v_group">2</data>
    </node>
    <node id="n985">
      <data key="v_name">RAPH1</data>
      <data key="v_abundance">NA</data>
      <data key="v_layers">2</data>
      <data key="v_group">2</data>
    </node>
    <node id="n986">
      <data key="v_name">TRIB1</data>
      <data key="v_abundance">NA</data>
      <data key="v_layers">2</data>
      <data key="v_group">2</data>
    </node>
    <node id="n987">
      <data key="v_name">SFT2D3</data>
      <data key="v_abundance">NA</data>
      <data key="v_layers">2</data>
      <data key="v_group">2</data>
    </node>
    <node id="n988">
      <data key="v_name">MOB1B</data>
      <data key="v_abundance">NA</data>
      <data key="v_layers">2</data>
      <data key="v_group">2</data>
    </node>
    <node id="n989">
      <data key="v_name">CHD2</data>
      <data key="v_abundance">NA</data>
      <data key="v_layers">2</data>
      <data key="v_group">2</data>
    </node>
    <node id="n990">
      <data key="v_name">SCAI</data>
      <data key="v_abundance">NA</data>
      <data key="v_layers">2</data>
      <data key="v_group">2</data>
    </node>
    <node id="n991">
      <data key="v_name">EIF1AX</data>
      <data key="v_abundance">NA</data>
      <data key="v_layers">2</data>
      <data key="v_group">2</data>
    </node>
    <node id="n992">
      <data key="v_name">TOMM20</data>
      <data key="v_abundance">NA</data>
      <data key="v_layers">2</data>
      <data key="v_group">2</data>
    </node>
    <node id="n993">
      <data key="v_name">PHC3</data>
      <data key="v_abundance">NA</data>
      <data key="v_layers">2</data>
      <data key="v_group">2</data>
    </node>
    <node id="n994">
      <data key="v_name">RGMB</data>
      <data key="v_abundance">NA</data>
      <data key="v_layers">2</data>
      <data key="v_group">2</data>
    </node>
    <node id="n995">
      <data key="v_name">PITPNA</data>
      <data key="v_abundance">NA</data>
      <data key="v_layers">2</data>
      <data key="v_group">2</data>
    </node>
    <node id="n996">
      <data key="v_name">ATP2A2</data>
      <data key="v_abundance">NA</data>
      <data key="v_layers">2</data>
      <data key="v_group">2</data>
    </node>
    <node id="n997">
      <data key="v_name">C12orf76</data>
      <data key="v_abundance">NA</data>
      <data key="v_layers">2</data>
      <data key="v_group">2</data>
    </node>
    <node id="n998">
      <data key="v_name">NR1D2</data>
      <data key="v_abundance">NA</data>
      <data key="v_layers">2</data>
      <data key="v_group">2</data>
    </node>
    <node id="n999">
      <data key="v_name">VCPIP1</data>
      <data key="v_abundance">NA</data>
      <data key="v_layers">2</data>
      <data key="v_group">2</data>
    </node>
    <node id="n1000">
      <data key="v_name">CTDSP2</data>
      <data key="v_abundance">NA</data>
      <data key="v_layers">2</data>
      <data key="v_group">2</data>
    </node>
    <node id="n1001">
      <data key="v_name">ZDHHC21</data>
      <data key="v_abundance">NA</data>
      <data key="v_layers">2</data>
      <data key="v_group">2</data>
    </node>
    <node id="n1002">
      <data key="v_name">MBLAC2</data>
      <data key="v_abundance">NA</data>
      <data key="v_layers">2</data>
      <data key="v_group">2</data>
    </node>
    <node id="n1003">
      <data key="v_name">BNIP3</data>
      <data key="v_abundance">NA</data>
      <data key="v_layers">2</data>
      <data key="v_group">2</data>
    </node>
    <node id="n1004">
      <data key="v_name">RIMS2</data>
      <data key="v_abundance">NA</data>
      <data key="v_layers">2</data>
      <data key="v_group">2</data>
    </node>
    <node id="n1005">
      <data key="v_name">MEX3C</data>
      <data key="v_abundance">NA</data>
      <data key="v_layers">2</data>
      <data key="v_group">2</data>
    </node>
    <node id="n1006">
      <data key="v_name">RPS6KA3</data>
      <data key="v_abundance">NA</data>
      <data key="v_layers">2</data>
      <data key="v_group">2</data>
    </node>
    <node id="n1007">
      <data key="v_name">ZBTB38</data>
      <data key="v_abundance">NA</data>
      <data key="v_layers">2</data>
      <data key="v_group">2</data>
    </node>
    <node id="n1008">
      <data key="v_name">TBL1XR1</data>
      <data key="v_abundance">NA</data>
      <data key="v_layers">2</data>
      <data key="v_group">2</data>
    </node>
    <node id="n1009">
      <data key="v_name">CSTF2T</data>
      <data key="v_abundance">NA</data>
      <data key="v_layers">2</data>
      <data key="v_group">2</data>
    </node>
    <node id="n1010">
      <data key="v_name">HNRNPA0</data>
      <data key="v_abundance">NA</data>
      <data key="v_layers">2</data>
      <data key="v_group">2</data>
    </node>
    <node id="n1011">
      <data key="v_name">ZNF518B</data>
      <data key="v_abundance">NA</data>
      <data key="v_layers">2</data>
      <data key="v_group">2</data>
    </node>
    <node id="n1012">
      <data key="v_name">ERBB4</data>
      <data key="v_abundance">NA</data>
      <data key="v_layers">2</data>
      <data key="v_group">2</data>
    </node>
    <node id="n1013">
      <data key="v_name">CSRNP3</data>
      <data key="v_abundance">NA</data>
      <data key="v_layers">2</data>
      <data key="v_group">2</data>
    </node>
    <node id="n1014">
      <data key="v_name">KCTD12</data>
      <data key="v_abundance">NA</data>
      <data key="v_layers">2</data>
      <data key="v_group">2</data>
    </node>
    <node id="n1015">
      <data key="v_name">APOLD1</data>
      <data key="v_abundance">NA</data>
      <data key="v_layers">2</data>
      <data key="v_group">2</data>
    </node>
    <node id="n1016">
      <data key="v_name">MRFAP1</data>
      <data key="v_abundance">NA</data>
      <data key="v_layers">2</data>
      <data key="v_group">2</data>
    </node>
    <node id="n1017">
      <data key="v_name">KLHL28</data>
      <data key="v_abundance">NA</data>
      <data key="v_layers">2</data>
      <data key="v_group">2</data>
    </node>
    <node id="n1018">
      <data key="v_name">SLITRK4</data>
      <data key="v_abundance">NA</data>
      <data key="v_layers">2</data>
      <data key="v_group">2</data>
    </node>
    <node id="n1019">
      <data key="v_name">NRXN1</data>
      <data key="v_abundance">NA</data>
      <data key="v_layers">2</data>
      <data key="v_group">2</data>
    </node>
    <node id="n1020">
      <data key="v_name">MTURN</data>
      <data key="v_abundance">NA</data>
      <data key="v_layers">2</data>
      <data key="v_group">2</data>
    </node>
    <node id="n1021">
      <data key="v_name">PCGF5</data>
      <data key="v_abundance">NA</data>
      <data key="v_layers">2</data>
      <data key="v_group">2</data>
    </node>
    <node id="n1022">
      <data key="v_name">ZDHHC20</data>
      <data key="v_abundance">NA</data>
      <data key="v_layers">2</data>
      <data key="v_group">2</data>
    </node>
    <node id="n1023">
      <data key="v_name">TCEAL8</data>
      <data key="v_abundance">NA</data>
      <data key="v_layers">2</data>
      <data key="v_group">2</data>
    </node>
    <node id="n1024">
      <data key="v_name">SOX2</data>
      <data key="v_abundance">NA</data>
      <data key="v_layers">2</data>
      <data key="v_group">2</data>
    </node>
    <node id="n1025">
      <data key="v_name">C5orf30</data>
      <data key="v_abundance">NA</data>
      <data key="v_layers">2</data>
      <data key="v_group">2</data>
    </node>
    <node id="n1026">
      <data key="v_name">SYNM</data>
      <data key="v_abundance">NA</data>
      <data key="v_layers">2</data>
      <data key="v_group">2</data>
    </node>
    <node id="n1027">
      <data key="v_name">SATB1</data>
      <data key="v_abundance">NA</data>
      <data key="v_layers">2</data>
      <data key="v_group">2</data>
    </node>
    <node id="n1028">
      <data key="v_name">NDN</data>
      <data key="v_abundance">NA</data>
      <data key="v_layers">2</data>
      <data key="v_group">2</data>
    </node>
    <node id="n1029">
      <data key="v_name">IGIP</data>
      <data key="v_abundance">NA</data>
      <data key="v_layers">2</data>
      <data key="v_group">2</data>
    </node>
    <node id="n1030">
      <data key="v_name">PLCXD3</data>
      <data key="v_abundance">NA</data>
      <data key="v_layers">2</data>
      <data key="v_group">2</data>
    </node>
    <node id="n1031">
      <data key="v_name">HMGN4</data>
      <data key="v_abundance">NA</data>
      <data key="v_layers">2</data>
      <data key="v_group">2</data>
    </node>
    <node id="n1032">
      <data key="v_name">SLC8A1</data>
      <data key="v_abundance">NA</data>
      <data key="v_layers">2</data>
      <data key="v_group">2</data>
    </node>
    <node id="n1033">
      <data key="v_name">CAMK1D</data>
      <data key="v_abundance">NA</data>
      <data key="v_layers">2</data>
      <data key="v_group">2</data>
    </node>
    <node id="n1034">
      <data key="v_name">GRIN2A</data>
      <data key="v_abundance">NA</data>
      <data key="v_layers">2</data>
      <data key="v_group">2</data>
    </node>
    <node id="n1035">
      <data key="v_name">SETD3</data>
      <data key="v_abundance">NA</data>
      <data key="v_layers">2</data>
      <data key="v_group">2</data>
    </node>
    <node id="n1036">
      <data key="v_name">KCTD16</data>
      <data key="v_abundance">NA</data>
      <data key="v_layers">2</data>
      <data key="v_group">2</data>
    </node>
    <node id="n1037">
      <data key="v_name">ACTG1</data>
      <data key="v_abundance">NA</data>
      <data key="v_layers">2</data>
      <data key="v_group">2</data>
    </node>
    <node id="n1038">
      <data key="v_name">PPP1R2</data>
      <data key="v_abundance">NA</data>
      <data key="v_layers">2</data>
      <data key="v_group">2</data>
    </node>
    <node id="n1039">
      <data key="v_name">PCDH9</data>
      <data key="v_abundance">NA</data>
      <data key="v_layers">2</data>
      <data key="v_group">2</data>
    </node>
    <node id="n1040">
      <data key="v_name">TM2D3</data>
      <data key="v_abundance">NA</data>
      <data key="v_layers">2</data>
      <data key="v_group">2</data>
    </node>
    <node id="n1041">
      <data key="v_name">RBM33</data>
      <data key="v_abundance">NA</data>
      <data key="v_layers">2</data>
      <data key="v_group">2</data>
    </node>
    <node id="n1042">
      <data key="v_name">ANKS1B</data>
      <data key="v_abundance">NA</data>
      <data key="v_layers">2</data>
      <data key="v_group">2</data>
    </node>
    <node id="n1043">
      <data key="v_name">PURA</data>
      <data key="v_abundance">NA</data>
      <data key="v_layers">2</data>
      <data key="v_group">2</data>
    </node>
    <node id="n1044">
      <data key="v_name">METTL7A</data>
      <data key="v_abundance">NA</data>
      <data key="v_layers">2</data>
      <data key="v_group">2</data>
    </node>
    <node id="n1045">
      <data key="v_name">SV2B</data>
      <data key="v_abundance">NA</data>
      <data key="v_layers">2</data>
      <data key="v_group">2</data>
    </node>
    <node id="n1046">
      <data key="v_name">LSAMP</data>
      <data key="v_abundance">NA</data>
      <data key="v_layers">2</data>
      <data key="v_group">2</data>
    </node>
    <node id="n1047">
      <data key="v_name">PBX1</data>
      <data key="v_abundance">NA</data>
      <data key="v_layers">2</data>
      <data key="v_group">2</data>
    </node>
    <node id="n1048">
      <data key="v_name">BRWD1</data>
      <data key="v_abundance">NA</data>
      <data key="v_layers">2</data>
      <data key="v_group">2</data>
    </node>
    <node id="n1049">
      <data key="v_name">C11orf87</data>
      <data key="v_abundance">NA</data>
      <data key="v_layers">2</data>
      <data key="v_group">2</data>
    </node>
    <node id="n1050">
      <data key="v_name">MORF4L1</data>
      <data key="v_abundance">NA</data>
      <data key="v_layers">2</data>
      <data key="v_group">2</data>
    </node>
    <node id="n1051">
      <data key="v_name">IRS2</data>
      <data key="v_abundance">NA</data>
      <data key="v_layers">2</data>
      <data key="v_group">2</data>
    </node>
    <node id="n1052">
      <data key="v_name">ANKRD46</data>
      <data key="v_abundance">NA</data>
      <data key="v_layers">2</data>
      <data key="v_group">2</data>
    </node>
    <node id="n1053">
      <data key="v_name">THBS2</data>
      <data key="v_abundance">NA</data>
      <data key="v_layers">2</data>
      <data key="v_group">2</data>
    </node>
    <node id="n1054">
      <data key="v_name">PCLO</data>
      <data key="v_abundance">NA</data>
      <data key="v_layers">2</data>
      <data key="v_group">2</data>
    </node>
    <node id="n1055">
      <data key="v_name">LYRM7</data>
      <data key="v_abundance">NA</data>
      <data key="v_layers">2</data>
      <data key="v_group">2</data>
    </node>
    <node id="n1056">
      <data key="v_name">MAPT</data>
      <data key="v_abundance">NA</data>
      <data key="v_layers">2</data>
      <data key="v_group">2</data>
    </node>
    <node id="n1057">
      <data key="v_name">NAP1L1</data>
      <data key="v_abundance">NA</data>
      <data key="v_layers">2</data>
      <data key="v_group">2</data>
    </node>
    <node id="n1058">
      <data key="v_name">MAGEH1</data>
      <data key="v_abundance">NA</data>
      <data key="v_layers">2</data>
      <data key="v_group">2</data>
    </node>
    <node id="n1059">
      <data key="v_name">DNER</data>
      <data key="v_abundance">NA</data>
      <data key="v_layers">2</data>
      <data key="v_group">2</data>
    </node>
    <node id="n1060">
      <data key="v_name">PTAR1</data>
      <data key="v_abundance">NA</data>
      <data key="v_layers">2</data>
      <data key="v_group">2</data>
    </node>
    <node id="n1061">
      <data key="v_name">SPOCK3</data>
      <data key="v_abundance">NA</data>
      <data key="v_layers">2</data>
      <data key="v_group">2</data>
    </node>
    <node id="n1062">
      <data key="v_name">FAM217B</data>
      <data key="v_abundance">NA</data>
      <data key="v_layers">2</data>
      <data key="v_group">2</data>
    </node>
    <node id="n1063">
      <data key="v_name">TUBB</data>
      <data key="v_abundance">NA</data>
      <data key="v_layers">2</data>
      <data key="v_group">2</data>
    </node>
    <node id="n1064">
      <data key="v_name">SIAH1</data>
      <data key="v_abundance">NA</data>
      <data key="v_layers">2</data>
      <data key="v_group">2</data>
    </node>
    <node id="n1065">
      <data key="v_name">MYO6</data>
      <data key="v_abundance">NA</data>
      <data key="v_layers">2</data>
      <data key="v_group">2</data>
    </node>
    <node id="n1066">
      <data key="v_name">ZNF782</data>
      <data key="v_abundance">NA</data>
      <data key="v_layers">2</data>
      <data key="v_group">2</data>
    </node>
    <node id="n1067">
      <data key="v_name">TCF4</data>
      <data key="v_abundance">NA</data>
      <data key="v_layers">2</data>
      <data key="v_group">2</data>
    </node>
    <node id="n1068">
      <data key="v_name">NF1</data>
      <data key="v_abundance">NA</data>
      <data key="v_layers">2</data>
      <data key="v_group">2</data>
    </node>
    <node id="n1069">
      <data key="v_name">CD47</data>
      <data key="v_abundance">NA</data>
      <data key="v_layers">2</data>
      <data key="v_group">2</data>
    </node>
    <node id="n1070">
      <data key="v_name">KPNA5</data>
      <data key="v_abundance">NA</data>
      <data key="v_layers">2</data>
      <data key="v_group">2</data>
    </node>
    <node id="n1071">
      <data key="v_name">SLC39A10</data>
      <data key="v_abundance">NA</data>
      <data key="v_layers">2</data>
      <data key="v_group">2</data>
    </node>
    <node id="n1072">
      <data key="v_name">GMFB</data>
      <data key="v_abundance">NA</data>
      <data key="v_layers">2</data>
      <data key="v_group">2</data>
    </node>
    <node id="n1073">
      <data key="v_name">PGAP1</data>
      <data key="v_abundance">NA</data>
      <data key="v_layers">2</data>
      <data key="v_group">2</data>
    </node>
    <node id="n1074">
      <data key="v_name">PELI1</data>
      <data key="v_abundance">NA</data>
      <data key="v_layers">2</data>
      <data key="v_group">2</data>
    </node>
    <node id="n1075">
      <data key="v_name">ZNF655</data>
      <data key="v_abundance">NA</data>
      <data key="v_layers">2</data>
      <data key="v_group">2</data>
    </node>
    <node id="n1076">
      <data key="v_name">MAP3K5</data>
      <data key="v_abundance">NA</data>
      <data key="v_layers">2</data>
      <data key="v_group">2</data>
    </node>
    <node id="n1077">
      <data key="v_name">ZNF624</data>
      <data key="v_abundance">NA</data>
      <data key="v_layers">2</data>
      <data key="v_group">2</data>
    </node>
    <node id="n1078">
      <data key="v_name">FAR1</data>
      <data key="v_abundance">NA</data>
      <data key="v_layers">2</data>
      <data key="v_group">2</data>
    </node>
    <node id="n1079">
      <data key="v_name">MCMBP</data>
      <data key="v_abundance">NA</data>
      <data key="v_layers">2</data>
      <data key="v_group">2</data>
    </node>
    <node id="n1080">
      <data key="v_name">SGTB</data>
      <data key="v_abundance">NA</data>
      <data key="v_layers">2</data>
      <data key="v_group">2</data>
    </node>
    <node id="n1081">
      <data key="v_name">DNM3</data>
      <data key="v_abundance">NA</data>
      <data key="v_layers">2</data>
      <data key="v_group">2</data>
    </node>
    <node id="n1082">
      <data key="v_name">ZNF248</data>
      <data key="v_abundance">NA</data>
      <data key="v_layers">2</data>
      <data key="v_group">2</data>
    </node>
    <node id="n1083">
      <data key="v_name">ZNF770</data>
      <data key="v_abundance">NA</data>
      <data key="v_layers">2</data>
      <data key="v_group">2</data>
    </node>
    <node id="n1084">
      <data key="v_name">TFDP1</data>
      <data key="v_abundance">NA</data>
      <data key="v_layers">2</data>
      <data key="v_group">2</data>
    </node>
    <node id="n1085">
      <data key="v_name">PEG3</data>
      <data key="v_abundance">NA</data>
      <data key="v_layers">2</data>
      <data key="v_group">2</data>
    </node>
    <node id="n1086">
      <data key="v_name">GFPT1</data>
      <data key="v_abundance">NA</data>
      <data key="v_layers">2</data>
      <data key="v_group">2</data>
    </node>
    <node id="n1087">
      <data key="v_name">SH3BGRL2</data>
      <data key="v_abundance">NA</data>
      <data key="v_layers">2</data>
      <data key="v_group">2</data>
    </node>
    <node id="n1088">
      <data key="v_name">TLK1</data>
      <data key="v_abundance">NA</data>
      <data key="v_layers">2</data>
      <data key="v_group">2</data>
    </node>
    <node id="n1089">
      <data key="v_name">COPS8</data>
      <data key="v_abundance">NA</data>
      <data key="v_layers">2</data>
      <data key="v_group">2</data>
    </node>
    <node id="n1090">
      <data key="v_name">KLHL9</data>
      <data key="v_abundance">NA</data>
      <data key="v_layers">2</data>
      <data key="v_group">2</data>
    </node>
    <node id="n1091">
      <data key="v_name">CALM1</data>
      <data key="v_abundance">NA</data>
      <data key="v_layers">2</data>
      <data key="v_group">2</data>
    </node>
    <node id="n1092">
      <data key="v_name">SLC9A6</data>
      <data key="v_abundance">NA</data>
      <data key="v_layers">2</data>
      <data key="v_group">2</data>
    </node>
    <node id="n1093">
      <data key="v_name">SLC5A3</data>
      <data key="v_abundance">NA</data>
      <data key="v_layers">2</data>
      <data key="v_group">2</data>
    </node>
    <node id="n1094">
      <data key="v_name">OPA1</data>
      <data key="v_abundance">NA</data>
      <data key="v_layers">2</data>
      <data key="v_group">2</data>
    </node>
    <node id="n1095">
      <data key="v_name">CAPZA2</data>
      <data key="v_abundance">NA</data>
      <data key="v_layers">2</data>
      <data key="v_group">2</data>
    </node>
    <node id="n1096">
      <data key="v_name">GPRASP1</data>
      <data key="v_abundance">NA</data>
      <data key="v_layers">2</data>
      <data key="v_group">2</data>
    </node>
    <node id="n1097">
      <data key="v_name">DMD</data>
      <data key="v_abundance">NA</data>
      <data key="v_layers">2</data>
      <data key="v_group">2</data>
    </node>
    <node id="n1098">
      <data key="v_name">ZDBF2</data>
      <data key="v_abundance">NA</data>
      <data key="v_layers">2</data>
      <data key="v_group">2</data>
    </node>
    <node id="n1099">
      <data key="v_name">BMPR2</data>
      <data key="v_abundance">NA</data>
      <data key="v_layers">2</data>
      <data key="v_group">2</data>
    </node>
    <node id="n1100">
      <data key="v_name">SLC35B4</data>
      <data key="v_abundance">NA</data>
      <data key="v_layers">2</data>
      <data key="v_group">2</data>
    </node>
    <node id="n1101">
      <data key="v_name">TAS2R14</data>
      <data key="v_abundance">NA</data>
      <data key="v_layers">2</data>
      <data key="v_group">2</data>
    </node>
    <node id="n1102">
      <data key="v_name">FGFR1OP</data>
      <data key="v_abundance">NA</data>
      <data key="v_layers">2</data>
      <data key="v_group">2</data>
    </node>
    <node id="n1103">
      <data key="v_name">KLHL23</data>
      <data key="v_abundance">NA</data>
      <data key="v_layers">2</data>
      <data key="v_group">2</data>
    </node>
    <node id="n1104">
      <data key="v_name">SYNJ2BP</data>
      <data key="v_abundance">NA</data>
      <data key="v_layers">2</data>
      <data key="v_group">2</data>
    </node>
    <node id="n1105">
      <data key="v_name">PPP1CB</data>
      <data key="v_abundance">NA</data>
      <data key="v_layers">2</data>
      <data key="v_group">2</data>
    </node>
    <node id="n1106">
      <data key="v_name">NPTXR</data>
      <data key="v_abundance">NA</data>
      <data key="v_layers">2</data>
      <data key="v_group">2</data>
    </node>
    <node id="n1107">
      <data key="v_name">CCNL2</data>
      <data key="v_abundance">NA</data>
      <data key="v_layers">2</data>
      <data key="v_group">2</data>
    </node>
    <node id="n1108">
      <data key="v_name">EXOSC6</data>
      <data key="v_abundance">NA</data>
      <data key="v_layers">2</data>
      <data key="v_group">2</data>
    </node>
    <node id="n1109">
      <data key="v_name">SMIM13</data>
      <data key="v_abundance">NA</data>
      <data key="v_layers">2</data>
      <data key="v_group">2</data>
    </node>
    <node id="n1110">
      <data key="v_name">ERCC6</data>
      <data key="v_abundance">NA</data>
      <data key="v_layers">2</data>
      <data key="v_group">2</data>
    </node>
    <node id="n1111">
      <data key="v_name">ZBED5</data>
      <data key="v_abundance">NA</data>
      <data key="v_layers">2</data>
      <data key="v_group">2</data>
    </node>
    <node id="n1112">
      <data key="v_name">N4BP2L2</data>
      <data key="v_abundance">NA</data>
      <data key="v_layers">2</data>
      <data key="v_group">2</data>
    </node>
    <node id="n1113">
      <data key="v_name">SOGA3</data>
      <data key="v_abundance">NA</data>
      <data key="v_layers">2</data>
      <data key="v_group">2</data>
    </node>
    <node id="n1114">
      <data key="v_name">FRRS1L</data>
      <data key="v_abundance">NA</data>
      <data key="v_layers">2</data>
      <data key="v_group">2</data>
    </node>
    <node id="n1115">
      <data key="v_name">PCDHGA4</data>
      <data key="v_abundance">NA</data>
      <data key="v_layers">2</data>
      <data key="v_group">2</data>
    </node>
    <node id="n1116">
      <data key="v_name">SPON1</data>
      <data key="v_abundance">NA</data>
      <data key="v_layers">2</data>
      <data key="v_group">2</data>
    </node>
    <node id="n1117">
      <data key="v_name">SRSF8</data>
      <data key="v_abundance">NA</data>
      <data key="v_layers">2</data>
      <data key="v_group">2</data>
    </node>
    <node id="n1118">
      <data key="v_name">NUDT3</data>
      <data key="v_abundance">NA</data>
      <data key="v_layers">2</data>
      <data key="v_group">2</data>
    </node>
    <node id="n1119">
      <data key="v_name">GRIN2B</data>
      <data key="v_abundance">NA</data>
      <data key="v_layers">2</data>
      <data key="v_group">2</data>
    </node>
    <node id="n1120">
      <data key="v_name">PIP4K2B</data>
      <data key="v_abundance">NA</data>
      <data key="v_layers">2</data>
      <data key="v_group">2</data>
    </node>
    <edge source="n0" target="n2">
      <data key="e_direction">unknown</data>
    </edge>
    <edge source="n0" target="n3">
      <data key="e_direction">unknown</data>
    </edge>
    <edge source="n0" target="n5">
      <data key="e_direction">unknown</data>
    </edge>
    <edge source="n0" target="n6">
      <data key="e_direction">unknown</data>
    </edge>
    <edge source="n0" target="n7">
      <data key="e_direction">unknown</data>
    </edge>
    <edge source="n0" target="n8">
      <data key="e_direction">unknown</data>
    </edge>
    <edge source="n0" target="n9">
      <data key="e_direction">unknown</data>
    </edge>
    <edge source="n0" target="n10">
      <data key="e_direction">unknown</data>
    </edge>
    <edge source="n0" target="n11">
      <data key="e_direction">unknown</data>
    </edge>
    <edge source="n0" target="n12">
      <data key="e_direction">unknown</data>
    </edge>
    <edge source="n0" target="n13">
      <data key="e_direction">unknown</data>
    </edge>
    <edge source="n0" target="n14">
      <data key="e_direction">unknown</data>
    </edge>
    <edge source="n0" target="n15">
      <data key="e_direction">unknown</data>
    </edge>
    <edge source="n0" target="n19">
      <data key="e_direction">unknown</data>
    </edge>
    <edge source="n0" target="n20">
      <data key="e_direction">unknown</data>
    </edge>
    <edge source="n0" target="n22">
      <data key="e_direction">unknown</data>
    </edge>
    <edge source="n0" target="n23">
      <data key="e_direction">unknown</data>
    </edge>
    <edge source="n0" target="n24">
      <data key="e_direction">unknown</data>
    </edge>
    <edge source="n0" target="n26">
      <data key="e_direction">unknown</data>
    </edge>
    <edge source="n0" target="n27">
      <data key="e_direction">unknown</data>
    </edge>
    <edge source="n0" target="n28">
      <data key="e_direction">unknown</data>
    </edge>
    <edge source="n0" target="n29">
      <data key="e_direction">unknown</data>
    </edge>
    <edge source="n0" target="n30">
      <data key="e_direction">unknown</data>
    </edge>
    <edge source="n0" target="n31">
      <data key="e_direction">unknown</data>
    </edge>
    <edge source="n0" target="n32">
      <data key="e_direction">unknown</data>
    </edge>
    <edge source="n0" target="n33">
      <data key="e_direction">unknown</data>
    </edge>
    <edge source="n0" target="n34">
      <data key="e_direction">unknown</data>
    </edge>
    <edge source="n0" target="n35">
      <data key="e_direction">unknown</data>
    </edge>
    <edge source="n0" target="n36">
      <data key="e_direction">unknown</data>
    </edge>
    <edge source="n0" target="n37">
      <data key="e_direction">unknown</data>
    </edge>
    <edge source="n0" target="n38">
      <data key="e_direction">unknown</data>
    </edge>
    <edge source="n0" target="n41">
      <data key="e_direction">unknown</data>
    </edge>
    <edge source="n0" target="n42">
      <data key="e_direction">unknown</data>
    </edge>
    <edge source="n0" target="n44">
      <data key="e_direction">unknown</data>
    </edge>
    <edge source="n0" target="n45">
      <data key="e_direction">unknown</data>
    </edge>
    <edge source="n0" target="n47">
      <data key="e_direction">unknown</data>
    </edge>
    <edge source="n0" target="n48">
      <data key="e_direction">unknown</data>
    </edge>
    <edge source="n0" target="n49">
      <data key="e_direction">unknown</data>
    </edge>
    <edge source="n0" target="n50">
      <data key="e_direction">unknown</data>
    </edge>
    <edge source="n0" target="n51">
      <data key="e_direction">unknown</data>
    </edge>
    <edge source="n0" target="n52">
      <data key="e_direction">unknown</data>
    </edge>
    <edge source="n0" target="n53">
      <data key="e_direction">unknown</data>
    </edge>
    <edge source="n0" target="n54">
      <data key="e_direction">unknown</data>
    </edge>
    <edge source="n0" target="n55">
      <data key="e_direction">unknown</data>
    </edge>
    <edge source="n0" target="n56">
      <data key="e_direction">unknown</data>
    </edge>
    <edge source="n0" target="n57">
      <data key="e_direction">unknown</data>
    </edge>
    <edge source="n0" target="n58">
      <data key="e_direction">unknown</data>
    </edge>
    <edge source="n0" target="n59">
      <data key="e_direction">unknown</data>
    </edge>
    <edge source="n0" target="n60">
      <data key="e_direction">unknown</data>
    </edge>
    <edge source="n0" target="n61">
      <data key="e_direction">unknown</data>
    </edge>
    <edge source="n0" target="n62">
      <data key="e_direction">unknown</data>
    </edge>
    <edge source="n0" target="n63">
      <data key="e_direction">unknown</data>
    </edge>
    <edge source="n0" target="n65">
      <data key="e_direction">unknown</data>
    </edge>
    <edge source="n0" target="n66">
      <data key="e_direction">unknown</data>
    </edge>
    <edge source="n0" target="n67">
      <data key="e_direction">unknown</data>
    </edge>
    <edge source="n0" target="n68">
      <data key="e_direction">unknown</data>
    </edge>
    <edge source="n0" target="n69">
      <data key="e_direction">unknown</data>
    </edge>
    <edge source="n0" target="n70">
      <data key="e_direction">unknown</data>
    </edge>
    <edge source="n0" target="n71">
      <data key="e_direction">unknown</data>
    </edge>
    <edge source="n0" target="n72">
      <data key="e_direction">unknown</data>
    </edge>
    <edge source="n0" target="n73">
      <data key="e_direction">unknown</data>
    </edge>
    <edge source="n0" target="n74">
      <data key="e_direction">unknown</data>
    </edge>
    <edge source="n0" target="n75">
      <data key="e_direction">unknown</data>
    </edge>
    <edge source="n0" target="n76">
      <data key="e_direction">unknown</data>
    </edge>
    <edge source="n0" target="n77">
      <data key="e_direction">unknown</data>
    </edge>
    <edge source="n0" target="n78">
      <data key="e_direction">unknown</data>
    </edge>
    <edge source="n0" target="n79">
      <data key="e_direction">unknown</data>
    </edge>
    <edge source="n0" target="n80">
      <data key="e_direction">unknown</data>
    </edge>
    <edge source="n0" target="n81">
      <data key="e_direction">unknown</data>
    </edge>
    <edge source="n0" target="n82">
      <data key="e_direction">unknown</data>
    </edge>
    <edge source="n0" target="n83">
      <data key="e_direction">unknown</data>
    </edge>
    <edge source="n0" target="n84">
      <data key="e_direction">unknown</data>
    </edge>
    <edge source="n0" target="n85">
      <data key="e_direction">unknown</data>
    </edge>
    <edge source="n0" target="n86">
      <data key="e_direction">unknown</data>
    </edge>
    <edge source="n0" target="n87">
      <data key="e_direction">unknown</data>
    </edge>
    <edge source="n0" target="n88">
      <data key="e_direction">unknown</data>
    </edge>
    <edge source="n0" target="n89">
      <data key="e_direction">unknown</data>
    </edge>
    <edge source="n0" target="n90">
      <data key="e_direction">unknown</data>
    </edge>
    <edge source="n0" target="n91">
      <data key="e_direction">unknown</data>
    </edge>
    <edge source="n0" target="n92">
      <data key="e_direction">unknown</data>
    </edge>
    <edge source="n0" target="n93">
      <data key="e_direction">unknown</data>
    </edge>
    <edge source="n0" target="n94">
      <data key="e_direction">unknown</data>
    </edge>
    <edge source="n0" target="n95">
      <data key="e_direction">unknown</data>
    </edge>
    <edge source="n0" target="n96">
      <data key="e_direction">unknown</data>
    </edge>
    <edge source="n0" target="n97">
      <data key="e_direction">unknown</data>
    </edge>
    <edge source="n0" target="n98">
      <data key="e_direction">unknown</data>
    </edge>
    <edge source="n0" target="n99">
      <data key="e_direction">unknown</data>
    </edge>
    <edge source="n0" target="n100">
      <data key="e_direction">unknown</data>
    </edge>
    <edge source="n0" target="n101">
      <data key="e_direction">unknown</data>
    </edge>
    <edge source="n0" target="n102">
      <data key="e_direction">unknown</data>
    </edge>
    <edge source="n0" target="n103">
      <data key="e_direction">unknown</data>
    </edge>
    <edge source="n0" target="n104">
      <data key="e_direction">unknown</data>
    </edge>
    <edge source="n0" target="n105">
      <data key="e_direction">unknown</data>
    </edge>
    <edge source="n0" target="n106">
      <data key="e_direction">unknown</data>
    </edge>
    <edge source="n0" target="n107">
      <data key="e_direction">unknown</data>
    </edge>
    <edge source="n0" target="n108">
      <data key="e_direction">unknown</data>
    </edge>
    <edge source="n0" target="n109">
      <data key="e_direction">unknown</data>
    </edge>
    <edge source="n0" target="n110">
      <data key="e_direction">unknown</data>
    </edge>
    <edge source="n0" target="n111">
      <data key="e_direction">unknown</data>
    </edge>
    <edge source="n0" target="n112">
      <data key="e_direction">unknown</data>
    </edge>
    <edge source="n0" target="n113">
      <data key="e_direction">unknown</data>
    </edge>
    <edge source="n0" target="n114">
      <data key="e_direction">unknown</data>
    </edge>
    <edge source="n0" target="n115">
      <data key="e_direction">unknown</data>
    </edge>
    <edge source="n0" target="n116">
      <data key="e_direction">unknown</data>
    </edge>
    <edge source="n0" target="n117">
      <data key="e_direction">unknown</data>
    </edge>
    <edge source="n0" target="n118">
      <data key="e_direction">unknown</data>
    </edge>
    <edge source="n0" target="n119">
      <data key="e_direction">unknown</data>
    </edge>
    <edge source="n0" target="n120">
      <data key="e_direction">unknown</data>
    </edge>
    <edge source="n0" target="n121">
      <data key="e_direction">unknown</data>
    </edge>
    <edge source="n0" target="n122">
      <data key="e_direction">unknown</data>
    </edge>
    <edge source="n0" target="n123">
      <data key="e_direction">unknown</data>
    </edge>
    <edge source="n0" target="n124">
      <data key="e_direction">unknown</data>
    </edge>
    <edge source="n0" target="n125">
      <data key="e_direction">unknown</data>
    </edge>
    <edge source="n0" target="n126">
      <data key="e_direction">unknown</data>
    </edge>
    <edge source="n0" target="n127">
      <data key="e_direction">unknown</data>
    </edge>
    <edge source="n0" target="n128">
      <data key="e_direction">unknown</data>
    </edge>
    <edge source="n0" target="n129">
      <data key="e_direction">unknown</data>
    </edge>
    <edge source="n0" target="n130">
      <data key="e_direction">unknown</data>
    </edge>
    <edge source="n0" target="n131">
      <data key="e_direction">unknown</data>
    </edge>
    <edge source="n0" target="n132">
      <data key="e_direction">unknown</data>
    </edge>
    <edge source="n0" target="n133">
      <data key="e_direction">unknown</data>
    </edge>
    <edge source="n0" target="n134">
      <data key="e_direction">unknown</data>
    </edge>
    <edge source="n0" target="n135">
      <data key="e_direction">unknown</data>
    </edge>
    <edge source="n0" target="n136">
      <data key="e_direction">unknown</data>
    </edge>
    <edge source="n0" target="n137">
      <data key="e_direction">unknown</data>
    </edge>
    <edge source="n0" target="n138">
      <data key="e_direction">unknown</data>
    </edge>
    <edge source="n0" target="n139">
      <data key="e_direction">unknown</data>
    </edge>
    <edge source="n0" target="n140">
      <data key="e_direction">unknown</data>
    </edge>
    <edge source="n0" target="n141">
      <data key="e_direction">unknown</data>
    </edge>
    <edge source="n0" target="n142">
      <data key="e_direction">unknown</data>
    </edge>
    <edge source="n0" target="n143">
      <data key="e_direction">unknown</data>
    </edge>
    <edge source="n0" target="n144">
      <data key="e_direction">unknown</data>
    </edge>
    <edge source="n0" target="n145">
      <data key="e_direction">unknown</data>
    </edge>
    <edge source="n0" target="n146">
      <data key="e_direction">unknown</data>
    </edge>
    <edge source="n0" target="n147">
      <data key="e_direction">unknown</data>
    </edge>
    <edge source="n0" target="n148">
      <data key="e_direction">unknown</data>
    </edge>
    <edge source="n0" target="n149">
      <data key="e_direction">unknown</data>
    </edge>
    <edge source="n0" target="n150">
      <data key="e_direction">unknown</data>
    </edge>
    <edge source="n0" target="n151">
      <data key="e_direction">unknown</data>
    </edge>
    <edge source="n0" target="n152">
      <data key="e_direction">unknown</data>
    </edge>
    <edge source="n0" target="n153">
      <data key="e_direction">unknown</data>
    </edge>
    <edge source="n0" target="n154">
      <data key="e_direction">unknown</data>
    </edge>
    <edge source="n0" target="n155">
      <data key="e_direction">unknown</data>
    </edge>
    <edge source="n0" target="n156">
      <data key="e_direction">unknown</data>
    </edge>
    <edge source="n0" target="n157">
      <data key="e_direction">unknown</data>
    </edge>
    <edge source="n0" target="n158">
      <data key="e_direction">unknown</data>
    </edge>
    <edge source="n0" target="n159">
      <data key="e_direction">unknown</data>
    </edge>
    <edge source="n0" target="n160">
      <data key="e_direction">unknown</data>
    </edge>
    <edge source="n0" target="n161">
      <data key="e_direction">unknown</data>
    </edge>
    <edge source="n0" target="n162">
      <data key="e_direction">unknown</data>
    </edge>
    <edge source="n0" target="n163">
      <data key="e_direction">unknown</data>
    </edge>
    <edge source="n0" target="n164">
      <data key="e_direction">unknown</data>
    </edge>
    <edge source="n0" target="n165">
      <data key="e_direction">unknown</data>
    </edge>
    <edge source="n0" target="n166">
      <data key="e_direction">unknown</data>
    </edge>
    <edge source="n0" target="n167">
      <data key="e_direction">unknown</data>
    </edge>
    <edge source="n0" target="n168">
      <data key="e_direction">unknown</data>
    </edge>
    <edge source="n0" target="n169">
      <data key="e_direction">unknown</data>
    </edge>
    <edge source="n0" target="n170">
      <data key="e_direction">unknown</data>
    </edge>
    <edge source="n0" target="n171">
      <data key="e_direction">unknown</data>
    </edge>
    <edge source="n0" target="n172">
      <data key="e_direction">unknown</data>
    </edge>
    <edge source="n0" target="n173">
      <data key="e_direction">unknown</data>
    </edge>
    <edge source="n0" target="n174">
      <data key="e_direction">unknown</data>
    </edge>
    <edge source="n0" target="n175">
      <data key="e_direction">unknown</data>
    </edge>
    <edge source="n0" target="n176">
      <data key="e_direction">unknown</data>
    </edge>
    <edge source="n0" target="n177">
      <data key="e_direction">unknown</data>
    </edge>
    <edge source="n0" target="n178">
      <data key="e_direction">unknown</data>
    </edge>
    <edge source="n0" target="n179">
      <data key="e_direction">unknown</data>
    </edge>
    <edge source="n0" target="n180">
      <data key="e_direction">unknown</data>
    </edge>
    <edge source="n0" target="n181">
      <data key="e_direction">unknown</data>
    </edge>
    <edge source="n0" target="n182">
      <data key="e_direction">unknown</data>
    </edge>
    <edge source="n0" target="n183">
      <data key="e_direction">unknown</data>
    </edge>
    <edge source="n0" target="n184">
      <data key="e_direction">unknown</data>
    </edge>
    <edge source="n0" target="n185">
      <data key="e_direction">unknown</data>
    </edge>
    <edge source="n0" target="n186">
      <data key="e_direction">unknown</data>
    </edge>
    <edge source="n0" target="n187">
      <data key="e_direction">unknown</data>
    </edge>
    <edge source="n0" target="n188">
      <data key="e_direction">unknown</data>
    </edge>
    <edge source="n0" target="n189">
      <data key="e_direction">unknown</data>
    </edge>
    <edge source="n0" target="n190">
      <data key="e_direction">unknown</data>
    </edge>
    <edge source="n0" target="n191">
      <data key="e_direction">unknown</data>
    </edge>
    <edge source="n0" target="n192">
      <data key="e_direction">unknown</data>
    </edge>
    <edge source="n0" target="n193">
      <data key="e_direction">unknown</data>
    </edge>
    <edge source="n0" target="n194">
      <data key="e_direction">unknown</data>
    </edge>
    <edge source="n0" target="n195">
      <data key="e_direction">unknown</data>
    </edge>
    <edge source="n0" target="n196">
      <data key="e_direction">unknown</data>
    </edge>
    <edge source="n0" target="n197">
      <data key="e_direction">unknown</data>
    </edge>
    <edge source="n0" target="n198">
      <data key="e_direction">unknown</data>
    </edge>
    <edge source="n0" target="n199">
      <data key="e_direction">unknown</data>
    </edge>
    <edge source="n0" target="n200">
      <data key="e_direction">unknown</data>
    </edge>
    <edge source="n0" target="n201">
      <data key="e_direction">unknown</data>
    </edge>
    <edge source="n0" target="n202">
      <data key="e_direction">unknown</data>
    </edge>
    <edge source="n0" target="n203">
      <data key="e_direction">unknown</data>
    </edge>
    <edge source="n0" target="n204">
      <data key="e_direction">unknown</data>
    </edge>
    <edge source="n0" target="n205">
      <data key="e_direction">unknown</data>
    </edge>
    <edge source="n0" target="n206">
      <data key="e_direction">unknown</data>
    </edge>
    <edge source="n0" target="n207">
      <data key="e_direction">unknown</data>
    </edge>
    <edge source="n0" target="n208">
      <data key="e_direction">unknown</data>
    </edge>
    <edge source="n0" target="n209">
      <data key="e_direction">unknown</data>
    </edge>
    <edge source="n0" target="n210">
      <data key="e_direction">unknown</data>
    </edge>
    <edge source="n0" target="n211">
      <data key="e_direction">unknown</data>
    </edge>
    <edge source="n0" target="n212">
      <data key="e_direction">unknown</data>
    </edge>
    <edge source="n0" target="n213">
      <data key="e_direction">unknown</data>
    </edge>
    <edge source="n0" target="n214">
      <data key="e_direction">unknown</data>
    </edge>
    <edge source="n0" target="n215">
      <data key="e_direction">unknown</data>
    </edge>
    <edge source="n0" target="n216">
      <data key="e_direction">unknown</data>
    </edge>
    <edge source="n0" target="n217">
      <data key="e_direction">unknown</data>
    </edge>
    <edge source="n0" target="n218">
      <data key="e_direction">unknown</data>
    </edge>
    <edge source="n0" target="n219">
      <data key="e_direction">unknown</data>
    </edge>
    <edge source="n0" target="n220">
      <data key="e_direction">unknown</data>
    </edge>
    <edge source="n0" target="n221">
      <data key="e_direction">unknown</data>
    </edge>
    <edge source="n0" target="n222">
      <data key="e_direction">unknown</data>
    </edge>
    <edge source="n0" target="n223">
      <data key="e_direction">unknown</data>
    </edge>
    <edge source="n0" target="n224">
      <data key="e_direction">unknown</data>
    </edge>
    <edge source="n0" target="n225">
      <data key="e_direction">unknown</data>
    </edge>
    <edge source="n0" target="n226">
      <data key="e_direction">unknown</data>
    </edge>
    <edge source="n0" target="n227">
      <data key="e_direction">unknown</data>
    </edge>
    <edge source="n0" target="n228">
      <data key="e_direction">unknown</data>
    </edge>
    <edge source="n0" target="n229">
      <data key="e_direction">unknown</data>
    </edge>
    <edge source="n0" target="n230">
      <data key="e_direction">unknown</data>
    </edge>
    <edge source="n0" target="n231">
      <data key="e_direction">unknown</data>
    </edge>
    <edge source="n0" target="n232">
      <data key="e_direction">unknown</data>
    </edge>
    <edge source="n0" target="n233">
      <data key="e_direction">unknown</data>
    </edge>
    <edge source="n0" target="n234">
      <data key="e_direction">unknown</data>
    </edge>
    <edge source="n0" target="n235">
      <data key="e_direction">unknown</data>
    </edge>
    <edge source="n0" target="n236">
      <data key="e_direction">unknown</data>
    </edge>
    <edge source="n0" target="n237">
      <data key="e_direction">unknown</data>
    </edge>
    <edge source="n0" target="n238">
      <data key="e_direction">unknown</data>
    </edge>
    <edge source="n0" target="n240">
      <data key="e_direction">unknown</data>
    </edge>
    <edge source="n0" target="n242">
      <data key="e_direction">unknown</data>
    </edge>
    <edge source="n0" target="n243">
      <data key="e_direction">unknown</data>
    </edge>
    <edge source="n0" target="n245">
      <data key="e_direction">unknown</data>
    </edge>
    <edge source="n0" target="n257">
      <data key="e_direction">unknown</data>
    </edge>
    <edge source="n0" target="n258">
      <data key="e_direction">unknown</data>
    </edge>
    <edge source="n0" target="n259">
      <data key="e_direction">unknown</data>
    </edge>
    <edge source="n0" target="n268">
      <data key="e_direction">unknown</data>
    </edge>
    <edge source="n0" target="n270">
      <data key="e_direction">unknown</data>
    </edge>
    <edge source="n0" target="n277">
      <data key="e_direction">unknown</data>
    </edge>
    <edge source="n0" target="n283">
      <data key="e_direction">unknown</data>
    </edge>
    <edge source="n0" target="n287">
      <data key="e_direction">unknown</data>
    </edge>
    <edge source="n0" target="n292">
      <data key="e_direction">unknown</data>
    </edge>
    <edge source="n0" target="n296">
      <data key="e_direction">unknown</data>
    </edge>
    <edge source="n0" target="n297">
      <data key="e_direction">unknown</data>
    </edge>
    <edge source="n0" target="n307">
      <data key="e_direction">unknown</data>
    </edge>
    <edge source="n0" target="n334">
      <data key="e_direction">unknown</data>
    </edge>
    <edge source="n0" target="n335">
      <data key="e_direction">unknown</data>
    </edge>
    <edge source="n0" target="n336">
      <data key="e_direction">unknown</data>
    </edge>
    <edge source="n0" target="n337">
      <data key="e_direction">unknown</data>
    </edge>
    <edge source="n0" target="n338">
      <data key="e_direction">unknown</data>
    </edge>
    <edge source="n0" target="n340">
      <data key="e_direction">unknown</data>
    </edge>
    <edge source="n0" target="n341">
      <data key="e_direction">unknown</data>
    </edge>
    <edge source="n0" target="n342">
      <data key="e_direction">unknown</data>
    </edge>
    <edge source="n0" target="n343">
      <data key="e_direction">unknown</data>
    </edge>
    <edge source="n0" target="n344">
      <data key="e_direction">unknown</data>
    </edge>
    <edge source="n0" target="n345">
      <data key="e_direction">unknown</data>
    </edge>
    <edge source="n0" target="n347">
      <data key="e_direction">unknown</data>
    </edge>
    <edge source="n0" target="n348">
      <data key="e_direction">unknown</data>
    </edge>
    <edge source="n0" target="n350">
      <data key="e_direction">unknown</data>
    </edge>
    <edge source="n0" target="n351">
      <data key="e_direction">unknown</data>
    </edge>
    <edge source="n0" target="n352">
      <data key="e_direction">unknown</data>
    </edge>
    <edge source="n0" target="n353">
      <data key="e_direction">unknown</data>
    </edge>
    <edge source="n0" target="n354">
      <data key="e_direction">unknown</data>
    </edge>
    <edge source="n0" target="n355">
      <data key="e_direction">unknown</data>
    </edge>
    <edge source="n0" target="n356">
      <data key="e_direction">unknown</data>
    </edge>
    <edge source="n0" target="n357">
      <data key="e_direction">unknown</data>
    </edge>
    <edge source="n0" target="n358">
      <data key="e_direction">unknown</data>
    </edge>
    <edge source="n0" target="n360">
      <data key="e_direction">unknown</data>
    </edge>
    <edge source="n0" target="n361">
      <data key="e_direction">unknown</data>
    </edge>
    <edge source="n0" target="n362">
      <data key="e_direction">unknown</data>
    </edge>
    <edge source="n0" target="n363">
      <data key="e_direction">unknown</data>
    </edge>
    <edge source="n0" target="n364">
      <data key="e_direction">unknown</data>
    </edge>
    <edge source="n0" target="n365">
      <data key="e_direction">unknown</data>
    </edge>
    <edge source="n0" target="n366">
      <data key="e_direction">unknown</data>
    </edge>
    <edge source="n0" target="n367">
      <data key="e_direction">unknown</data>
    </edge>
    <edge source="n0" target="n369">
      <data key="e_direction">unknown</data>
    </edge>
    <edge source="n0" target="n370">
      <data key="e_direction">unknown</data>
    </edge>
    <edge source="n0" target="n371">
      <data key="e_direction">unknown</data>
    </edge>
    <edge source="n0" target="n372">
      <data key="e_direction">unknown</data>
    </edge>
    <edge source="n0" target="n373">
      <data key="e_direction">unknown</data>
    </edge>
    <edge source="n0" target="n374">
      <data key="e_direction">unknown</data>
    </edge>
    <edge source="n0" target="n375">
      <data key="e_direction">unknown</data>
    </edge>
    <edge source="n0" target="n377">
      <data key="e_direction">unknown</data>
    </edge>
    <edge source="n0" target="n379">
      <data key="e_direction">unknown</data>
    </edge>
    <edge source="n0" target="n380">
      <data key="e_direction">unknown</data>
    </edge>
    <edge source="n0" target="n381">
      <data key="e_direction">unknown</data>
    </edge>
    <edge source="n0" target="n382">
      <data key="e_direction">unknown</data>
    </edge>
    <edge source="n0" target="n383">
      <data key="e_direction">unknown</data>
    </edge>
    <edge source="n0" target="n384">
      <data key="e_direction">unknown</data>
    </edge>
    <edge source="n0" target="n385">
      <data key="e_direction">unknown</data>
    </edge>
    <edge source="n0" target="n386">
      <data key="e_direction">unknown</data>
    </edge>
    <edge source="n0" target="n387">
      <data key="e_direction">unknown</data>
    </edge>
    <edge source="n0" target="n388">
      <data key="e_direction">unknown</data>
    </edge>
    <edge source="n0" target="n389">
      <data key="e_direction">unknown</data>
    </edge>
    <edge source="n0" target="n390">
      <data key="e_direction">unknown</data>
    </edge>
    <edge source="n0" target="n391">
      <data key="e_direction">unknown</data>
    </edge>
    <edge source="n0" target="n392">
      <data key="e_direction">unknown</data>
    </edge>
    <edge source="n0" target="n393">
      <data key="e_direction">unknown</data>
    </edge>
    <edge source="n0" target="n394">
      <data key="e_direction">unknown</data>
    </edge>
    <edge source="n0" target="n395">
      <data key="e_direction">unknown</data>
    </edge>
    <edge source="n0" target="n396">
      <data key="e_direction">unknown</data>
    </edge>
    <edge source="n0" target="n397">
      <data key="e_direction">unknown</data>
    </edge>
    <edge source="n0" target="n398">
      <data key="e_direction">unknown</data>
    </edge>
    <edge source="n0" target="n399">
      <data key="e_direction">unknown</data>
    </edge>
    <edge source="n0" target="n400">
      <data key="e_direction">unknown</data>
    </edge>
    <edge source="n0" target="n401">
      <data key="e_direction">unknown</data>
    </edge>
    <edge source="n0" target="n402">
      <data key="e_direction">unknown</data>
    </edge>
    <edge source="n0" target="n403">
      <data key="e_direction">unknown</data>
    </edge>
    <edge source="n0" target="n404">
      <data key="e_direction">unknown</data>
    </edge>
    <edge source="n0" target="n405">
      <data key="e_direction">unknown</data>
    </edge>
    <edge source="n0" target="n406">
      <data key="e_direction">unknown</data>
    </edge>
    <edge source="n0" target="n407">
      <data key="e_direction">unknown</data>
    </edge>
    <edge source="n0" target="n408">
      <data key="e_direction">unknown</data>
    </edge>
    <edge source="n0" target="n409">
      <data key="e_direction">unknown</data>
    </edge>
    <edge source="n0" target="n410">
      <data key="e_direction">unknown</data>
    </edge>
    <edge source="n0" target="n411">
      <data key="e_direction">unknown</data>
    </edge>
    <edge source="n0" target="n412">
      <data key="e_direction">unknown</data>
    </edge>
    <edge source="n0" target="n413">
      <data key="e_direction">unknown</data>
    </edge>
    <edge source="n0" target="n414">
      <data key="e_direction">unknown</data>
    </edge>
    <edge source="n0" target="n415">
      <data key="e_direction">unknown</data>
    </edge>
    <edge source="n0" target="n416">
      <data key="e_direction">unknown</data>
    </edge>
    <edge source="n0" target="n417">
      <data key="e_direction">unknown</data>
    </edge>
    <edge source="n0" target="n418">
      <data key="e_direction">unknown</data>
    </edge>
    <edge source="n0" target="n419">
      <data key="e_direction">unknown</data>
    </edge>
    <edge source="n0" target="n420">
      <data key="e_direction">unknown</data>
    </edge>
    <edge source="n0" target="n421">
      <data key="e_direction">unknown</data>
    </edge>
    <edge source="n0" target="n422">
      <data key="e_direction">unknown</data>
    </edge>
    <edge source="n0" target="n423">
      <data key="e_direction">unknown</data>
    </edge>
    <edge source="n0" target="n424">
      <data key="e_direction">unknown</data>
    </edge>
    <edge source="n0" target="n425">
      <data key="e_direction">unknown</data>
    </edge>
    <edge source="n0" target="n426">
      <data key="e_direction">unknown</data>
    </edge>
    <edge source="n0" target="n427">
      <data key="e_direction">unknown</data>
    </edge>
    <edge source="n0" target="n428">
      <data key="e_direction">unknown</data>
    </edge>
    <edge source="n0" target="n429">
      <data key="e_direction">unknown</data>
    </edge>
    <edge source="n0" target="n430">
      <data key="e_direction">unknown</data>
    </edge>
    <edge source="n0" target="n431">
      <data key="e_direction">unknown</data>
    </edge>
    <edge source="n0" target="n432">
      <data key="e_direction">unknown</data>
    </edge>
    <edge source="n0" target="n433">
      <data key="e_direction">unknown</data>
    </edge>
    <edge source="n0" target="n434">
      <data key="e_direction">unknown</data>
    </edge>
    <edge source="n0" target="n435">
      <data key="e_direction">unknown</data>
    </edge>
    <edge source="n0" target="n436">
      <data key="e_direction">unknown</data>
    </edge>
    <edge source="n0" target="n437">
      <data key="e_direction">unknown</data>
    </edge>
    <edge source="n0" target="n438">
      <data key="e_direction">unknown</data>
    </edge>
    <edge source="n0" target="n439">
      <data key="e_direction">unknown</data>
    </edge>
    <edge source="n0" target="n440">
      <data key="e_direction">unknown</data>
    </edge>
    <edge source="n0" target="n441">
      <data key="e_direction">unknown</data>
    </edge>
    <edge source="n0" target="n442">
      <data key="e_direction">unknown</data>
    </edge>
    <edge source="n0" target="n443">
      <data key="e_direction">unknown</data>
    </edge>
    <edge source="n0" target="n444">
      <data key="e_direction">unknown</data>
    </edge>
    <edge source="n0" target="n445">
      <data key="e_direction">unknown</data>
    </edge>
    <edge source="n0" target="n446">
      <data key="e_direction">unknown</data>
    </edge>
    <edge source="n0" target="n447">
      <data key="e_direction">unknown</data>
    </edge>
    <edge source="n0" target="n448">
      <data key="e_direction">unknown</data>
    </edge>
    <edge source="n0" target="n449">
      <data key="e_direction">unknown</data>
    </edge>
    <edge source="n0" target="n450">
      <data key="e_direction">unknown</data>
    </edge>
    <edge source="n0" target="n451">
      <data key="e_direction">unknown</data>
    </edge>
    <edge source="n0" target="n452">
      <data key="e_direction">unknown</data>
    </edge>
    <edge source="n0" target="n453">
      <data key="e_direction">unknown</data>
    </edge>
    <edge source="n0" target="n454">
      <data key="e_direction">unknown</data>
    </edge>
    <edge source="n0" target="n456">
      <data key="e_direction">unknown</data>
    </edge>
    <edge source="n0" target="n457">
      <data key="e_direction">unknown</data>
    </edge>
    <edge source="n0" target="n458">
      <data key="e_direction">unknown</data>
    </edge>
    <edge source="n0" target="n459">
      <data key="e_direction">unknown</data>
    </edge>
    <edge source="n0" target="n461">
      <data key="e_direction">unknown</data>
    </edge>
    <edge source="n0" target="n462">
      <data key="e_direction">unknown</data>
    </edge>
    <edge source="n0" target="n463">
      <data key="e_direction">unknown</data>
    </edge>
    <edge source="n0" target="n464">
      <data key="e_direction">unknown</data>
    </edge>
    <edge source="n0" target="n465">
      <data key="e_direction">unknown</data>
    </edge>
    <edge source="n0" target="n466">
      <data key="e_direction">unknown</data>
    </edge>
    <edge source="n0" target="n467">
      <data key="e_direction">unknown</data>
    </edge>
    <edge source="n0" target="n468">
      <data key="e_direction">unknown</data>
    </edge>
    <edge source="n0" target="n469">
      <data key="e_direction">unknown</data>
    </edge>
    <edge source="n0" target="n470">
      <data key="e_direction">unknown</data>
    </edge>
    <edge source="n0" target="n471">
      <data key="e_direction">unknown</data>
    </edge>
    <edge source="n0" target="n472">
      <data key="e_direction">unknown</data>
    </edge>
    <edge source="n0" target="n473">
      <data key="e_direction">unknown</data>
    </edge>
    <edge source="n0" target="n474">
      <data key="e_direction">unknown</data>
    </edge>
    <edge source="n0" target="n476">
      <data key="e_direction">unknown</data>
    </edge>
    <edge source="n0" target="n477">
      <data key="e_direction">unknown</data>
    </edge>
    <edge source="n0" target="n479">
      <data key="e_direction">unknown</data>
    </edge>
    <edge source="n0" target="n480">
      <data key="e_direction">unknown</data>
    </edge>
    <edge source="n0" target="n481">
      <data key="e_direction">unknown</data>
    </edge>
    <edge source="n0" target="n483">
      <data key="e_direction">unknown</data>
    </edge>
    <edge source="n0" target="n484">
      <data key="e_direction">unknown</data>
    </edge>
    <edge source="n0" target="n485">
      <data key="e_direction">unknown</data>
    </edge>
    <edge source="n0" target="n486">
      <data key="e_direction">unknown</data>
    </edge>
    <edge source="n0" target="n487">
      <data key="e_direction">unknown</data>
    </edge>
    <edge source="n0" target="n488">
      <data key="e_direction">unknown</data>
    </edge>
    <edge source="n0" target="n489">
      <data key="e_direction">unknown</data>
    </edge>
    <edge source="n0" target="n490">
      <data key="e_direction">unknown</data>
    </edge>
    <edge source="n0" target="n491">
      <data key="e_direction">unknown</data>
    </edge>
    <edge source="n0" target="n492">
      <data key="e_direction">unknown</data>
    </edge>
    <edge source="n0" target="n493">
      <data key="e_direction">unknown</data>
    </edge>
    <edge source="n0" target="n494">
      <data key="e_direction">unknown</data>
    </edge>
    <edge source="n0" target="n495">
      <data key="e_direction">unknown</data>
    </edge>
    <edge source="n0" target="n496">
      <data key="e_direction">unknown</data>
    </edge>
    <edge source="n0" target="n497">
      <data key="e_direction">unknown</data>
    </edge>
    <edge source="n0" target="n498">
      <data key="e_direction">unknown</data>
    </edge>
    <edge source="n0" target="n499">
      <data key="e_direction">unknown</data>
    </edge>
    <edge source="n0" target="n500">
      <data key="e_direction">unknown</data>
    </edge>
    <edge source="n0" target="n501">
      <data key="e_direction">unknown</data>
    </edge>
    <edge source="n0" target="n502">
      <data key="e_direction">unknown</data>
    </edge>
    <edge source="n0" target="n503">
      <data key="e_direction">unknown</data>
    </edge>
    <edge source="n0" target="n504">
      <data key="e_direction">unknown</data>
    </edge>
    <edge source="n0" target="n505">
      <data key="e_direction">unknown</data>
    </edge>
    <edge source="n0" target="n506">
      <data key="e_direction">unknown</data>
    </edge>
    <edge source="n0" target="n507">
      <data key="e_direction">unknown</data>
    </edge>
    <edge source="n0" target="n508">
      <data key="e_direction">unknown</data>
    </edge>
    <edge source="n0" target="n509">
      <data key="e_direction">unknown</data>
    </edge>
    <edge source="n0" target="n510">
      <data key="e_direction">unknown</data>
    </edge>
    <edge source="n0" target="n511">
      <data key="e_direction">unknown</data>
    </edge>
    <edge source="n0" target="n512">
      <data key="e_direction">unknown</data>
    </edge>
    <edge source="n0" target="n513">
      <data key="e_direction">unknown</data>
    </edge>
    <edge source="n0" target="n514">
      <data key="e_direction">unknown</data>
    </edge>
    <edge source="n0" target="n515">
      <data key="e_direction">unknown</data>
    </edge>
    <edge source="n0" target="n516">
      <data key="e_direction">unknown</data>
    </edge>
    <edge source="n0" target="n517">
      <data key="e_direction">unknown</data>
    </edge>
    <edge source="n0" target="n518">
      <data key="e_direction">unknown</data>
    </edge>
    <edge source="n0" target="n519">
      <data key="e_direction">unknown</data>
    </edge>
    <edge source="n0" target="n520">
      <data key="e_direction">unknown</data>
    </edge>
    <edge source="n0" target="n521">
      <data key="e_direction">unknown</data>
    </edge>
    <edge source="n0" target="n522">
      <data key="e_direction">unknown</data>
    </edge>
    <edge source="n0" target="n523">
      <data key="e_direction">unknown</data>
    </edge>
    <edge source="n0" target="n524">
      <data key="e_direction">unknown</data>
    </edge>
    <edge source="n0" target="n525">
      <data key="e_direction">unknown</data>
    </edge>
    <edge source="n0" target="n526">
      <data key="e_direction">unknown</data>
    </edge>
    <edge source="n0" target="n527">
      <data key="e_direction">unknown</data>
    </edge>
    <edge source="n0" target="n528">
      <data key="e_direction">unknown</data>
    </edge>
    <edge source="n0" target="n529">
      <data key="e_direction">unknown</data>
    </edge>
    <edge source="n0" target="n530">
      <data key="e_direction">unknown</data>
    </edge>
    <edge source="n0" target="n531">
      <data key="e_direction">unknown</data>
    </edge>
    <edge source="n0" target="n532">
      <data key="e_direction">unknown</data>
    </edge>
    <edge source="n0" target="n533">
      <data key="e_direction">unknown</data>
    </edge>
    <edge source="n0" target="n534">
      <data key="e_direction">unknown</data>
    </edge>
    <edge source="n0" target="n535">
      <data key="e_direction">unknown</data>
    </edge>
    <edge source="n0" target="n536">
      <data key="e_direction">unknown</data>
    </edge>
    <edge source="n0" target="n537">
      <data key="e_direction">unknown</data>
    </edge>
    <edge source="n0" target="n538">
      <data key="e_direction">unknown</data>
    </edge>
    <edge source="n0" target="n539">
      <data key="e_direction">unknown</data>
    </edge>
    <edge source="n0" target="n540">
      <data key="e_direction">unknown</data>
    </edge>
    <edge source="n0" target="n541">
      <data key="e_direction">unknown</data>
    </edge>
    <edge source="n0" target="n542">
      <data key="e_direction">unknown</data>
    </edge>
    <edge source="n0" target="n543">
      <data key="e_direction">unknown</data>
    </edge>
    <edge source="n0" target="n544">
      <data key="e_direction">unknown</data>
    </edge>
    <edge source="n0" target="n545">
      <data key="e_direction">unknown</data>
    </edge>
    <edge source="n0" target="n546">
      <data key="e_direction">unknown</data>
    </edge>
    <edge source="n0" target="n547">
      <data key="e_direction">unknown</data>
    </edge>
    <edge source="n0" target="n548">
      <data key="e_direction">unknown</data>
    </edge>
    <edge source="n0" target="n549">
      <data key="e_direction">unknown</data>
    </edge>
    <edge source="n0" target="n550">
      <data key="e_direction">unknown</data>
    </edge>
    <edge source="n0" target="n551">
      <data key="e_direction">unknown</data>
    </edge>
    <edge source="n0" target="n552">
      <data key="e_direction">unknown</data>
    </edge>
    <edge source="n0" target="n554">
      <data key="e_direction">unknown</data>
    </edge>
    <edge source="n0" target="n555">
      <data key="e_direction">unknown</data>
    </edge>
    <edge source="n0" target="n556">
      <data key="e_direction">unknown</data>
    </edge>
    <edge source="n0" target="n558">
      <data key="e_direction">unknown</data>
    </edge>
    <edge source="n0" target="n559">
      <data key="e_direction">unknown</data>
    </edge>
    <edge source="n0" target="n560">
      <data key="e_direction">unknown</data>
    </edge>
    <edge source="n0" target="n561">
      <data key="e_direction">unknown</data>
    </edge>
    <edge source="n0" target="n562">
      <data key="e_direction">unknown</data>
    </edge>
    <edge source="n0" target="n563">
      <data key="e_direction">unknown</data>
    </edge>
    <edge source="n0" target="n564">
      <data key="e_direction">unknown</data>
    </edge>
    <edge source="n0" target="n565">
      <data key="e_direction">unknown</data>
    </edge>
    <edge source="n0" target="n566">
      <data key="e_direction">unknown</data>
    </edge>
    <edge source="n0" target="n567">
      <data key="e_direction">unknown</data>
    </edge>
    <edge source="n0" target="n568">
      <data key="e_direction">unknown</data>
    </edge>
    <edge source="n0" target="n569">
      <data key="e_direction">unknown</data>
    </edge>
    <edge source="n0" target="n570">
      <data key="e_direction">unknown</data>
    </edge>
    <edge source="n0" target="n571">
      <data key="e_direction">unknown</data>
    </edge>
    <edge source="n0" target="n572">
      <data key="e_direction">unknown</data>
    </edge>
    <edge source="n0" target="n573">
      <data key="e_direction">unknown</data>
    </edge>
    <edge source="n0" target="n574">
      <data key="e_direction">unknown</data>
    </edge>
    <edge source="n0" target="n575">
      <data key="e_direction">unknown</data>
    </edge>
    <edge source="n0" target="n577">
      <data key="e_direction">unknown</data>
    </edge>
    <edge source="n0" target="n578">
      <data key="e_direction">unknown</data>
    </edge>
    <edge source="n0" target="n579">
      <data key="e_direction">unknown</data>
    </edge>
    <edge source="n0" target="n580">
      <data key="e_direction">unknown</data>
    </edge>
    <edge source="n0" target="n581">
      <data key="e_direction">unknown</data>
    </edge>
    <edge source="n0" target="n582">
      <data key="e_direction">unknown</data>
    </edge>
    <edge source="n0" target="n583">
      <data key="e_direction">unknown</data>
    </edge>
    <edge source="n0" target="n584">
      <data key="e_direction">unknown</data>
    </edge>
    <edge source="n0" target="n585">
      <data key="e_direction">unknown</data>
    </edge>
    <edge source="n0" target="n586">
      <data key="e_direction">unknown</data>
    </edge>
    <edge source="n0" target="n587">
      <data key="e_direction">unknown</data>
    </edge>
    <edge source="n0" target="n588">
      <data key="e_direction">unknown</data>
    </edge>
    <edge source="n0" target="n589">
      <data key="e_direction">unknown</data>
    </edge>
    <edge source="n0" target="n590">
      <data key="e_direction">unknown</data>
    </edge>
    <edge source="n0" target="n591">
      <data key="e_direction">unknown</data>
    </edge>
    <edge source="n0" target="n592">
      <data key="e_direction">unknown</data>
    </edge>
    <edge source="n0" target="n593">
      <data key="e_direction">unknown</data>
    </edge>
    <edge source="n0" target="n594">
      <data key="e_direction">unknown</data>
    </edge>
    <edge source="n0" target="n595">
      <data key="e_direction">unknown</data>
    </edge>
    <edge source="n0" target="n596">
      <data key="e_direction">unknown</data>
    </edge>
    <edge source="n0" target="n597">
      <data key="e_direction">unknown</data>
    </edge>
    <edge source="n0" target="n598">
      <data key="e_direction">unknown</data>
    </edge>
    <edge source="n0" target="n599">
      <data key="e_direction">unknown</data>
    </edge>
    <edge source="n0" target="n600">
      <data key="e_direction">unknown</data>
    </edge>
    <edge source="n0" target="n601">
      <data key="e_direction">unknown</data>
    </edge>
    <edge source="n0" target="n602">
      <data key="e_direction">unknown</data>
    </edge>
    <edge source="n0" target="n603">
      <data key="e_direction">unknown</data>
    </edge>
    <edge source="n0" target="n604">
      <data key="e_direction">unknown</data>
    </edge>
    <edge source="n0" target="n606">
      <data key="e_direction">unknown</data>
    </edge>
    <edge source="n0" target="n607">
      <data key="e_direction">unknown</data>
    </edge>
    <edge source="n0" target="n608">
      <data key="e_direction">unknown</data>
    </edge>
    <edge source="n0" target="n609">
      <data key="e_direction">unknown</data>
    </edge>
    <edge source="n0" target="n610">
      <data key="e_direction">unknown</data>
    </edge>
    <edge source="n0" target="n611">
      <data key="e_direction">unknown</data>
    </edge>
    <edge source="n0" target="n612">
      <data key="e_direction">unknown</data>
    </edge>
    <edge source="n0" target="n613">
      <data key="e_direction">unknown</data>
    </edge>
    <edge source="n0" target="n614">
      <data key="e_direction">unknown</data>
    </edge>
    <edge source="n0" target="n615">
      <data key="e_direction">unknown</data>
    </edge>
    <edge source="n0" target="n616">
      <data key="e_direction">unknown</data>
    </edge>
    <edge source="n0" target="n617">
      <data key="e_direction">unknown</data>
    </edge>
    <edge source="n0" target="n618">
      <data key="e_direction">unknown</data>
    </edge>
    <edge source="n0" target="n619">
      <data key="e_direction">unknown</data>
    </edge>
    <edge source="n0" target="n620">
      <data key="e_direction">unknown</data>
    </edge>
    <edge source="n0" target="n621">
      <data key="e_direction">unknown</data>
    </edge>
    <edge source="n0" target="n622">
      <data key="e_direction">unknown</data>
    </edge>
    <edge source="n0" target="n623">
      <data key="e_direction">unknown</data>
    </edge>
    <edge source="n0" target="n624">
      <data key="e_direction">unknown</data>
    </edge>
    <edge source="n0" target="n625">
      <data key="e_direction">unknown</data>
    </edge>
    <edge source="n0" target="n626">
      <data key="e_direction">unknown</data>
    </edge>
    <edge source="n0" target="n628">
      <data key="e_direction">unknown</data>
    </edge>
    <edge source="n0" target="n629">
      <data key="e_direction">unknown</data>
    </edge>
    <edge source="n0" target="n630">
      <data key="e_direction">unknown</data>
    </edge>
    <edge source="n0" target="n631">
      <data key="e_direction">unknown</data>
    </edge>
    <edge source="n0" target="n632">
      <data key="e_direction">unknown</data>
    </edge>
    <edge source="n0" target="n633">
      <data key="e_direction">unknown</data>
    </edge>
    <edge source="n0" target="n634">
      <data key="e_direction">unknown</data>
    </edge>
    <edge source="n0" target="n635">
      <data key="e_direction">unknown</data>
    </edge>
    <edge source="n0" target="n636">
      <data key="e_direction">unknown</data>
    </edge>
    <edge source="n0" target="n638">
      <data key="e_direction">unknown</data>
    </edge>
    <edge source="n0" target="n639">
      <data key="e_direction">unknown</data>
    </edge>
    <edge source="n0" target="n640">
      <data key="e_direction">unknown</data>
    </edge>
    <edge source="n0" target="n641">
      <data key="e_direction">unknown</data>
    </edge>
    <edge source="n0" target="n642">
      <data key="e_direction">unknown</data>
    </edge>
    <edge source="n0" target="n643">
      <data key="e_direction">unknown</data>
    </edge>
    <edge source="n0" target="n644">
      <data key="e_direction">unknown</data>
    </edge>
    <edge source="n0" target="n645">
      <data key="e_direction">unknown</data>
    </edge>
    <edge source="n0" target="n646">
      <data key="e_direction">unknown</data>
    </edge>
    <edge source="n0" target="n647">
      <data key="e_direction">unknown</data>
    </edge>
    <edge source="n0" target="n648">
      <data key="e_direction">unknown</data>
    </edge>
    <edge source="n0" target="n649">
      <data key="e_direction">unknown</data>
    </edge>
    <edge source="n0" target="n650">
      <data key="e_direction">unknown</data>
    </edge>
    <edge source="n0" target="n651">
      <data key="e_direction">unknown</data>
    </edge>
    <edge source="n0" target="n652">
      <data key="e_direction">unknown</data>
    </edge>
    <edge source="n0" target="n653">
      <data key="e_direction">unknown</data>
    </edge>
    <edge source="n0" target="n654">
      <data key="e_direction">unknown</data>
    </edge>
    <edge source="n0" target="n655">
      <data key="e_direction">unknown</data>
    </edge>
    <edge source="n0" target="n656">
      <data key="e_direction">unknown</data>
    </edge>
    <edge source="n0" target="n657">
      <data key="e_direction">unknown</data>
    </edge>
    <edge source="n0" target="n658">
      <data key="e_direction">unknown</data>
    </edge>
    <edge source="n0" target="n659">
      <data key="e_direction">unknown</data>
    </edge>
    <edge source="n0" target="n660">
      <data key="e_direction">unknown</data>
    </edge>
    <edge source="n0" target="n661">
      <data key="e_direction">unknown</data>
    </edge>
    <edge source="n0" target="n662">
      <data key="e_direction">unknown</data>
    </edge>
    <edge source="n0" target="n663">
      <data key="e_direction">unknown</data>
    </edge>
    <edge source="n0" target="n664">
      <data key="e_direction">unknown</data>
    </edge>
    <edge source="n0" target="n665">
      <data key="e_direction">unknown</data>
    </edge>
    <edge source="n0" target="n666">
      <data key="e_direction">unknown</data>
    </edge>
    <edge source="n0" target="n667">
      <data key="e_direction">unknown</data>
    </edge>
    <edge source="n0" target="n668">
      <data key="e_direction">unknown</data>
    </edge>
    <edge source="n0" target="n669">
      <data key="e_direction">unknown</data>
    </edge>
    <edge source="n0" target="n670">
      <data key="e_direction">unknown</data>
    </edge>
    <edge source="n0" target="n671">
      <data key="e_direction">unknown</data>
    </edge>
    <edge source="n0" target="n672">
      <data key="e_direction">unknown</data>
    </edge>
    <edge source="n0" target="n673">
      <data key="e_direction">unknown</data>
    </edge>
    <edge source="n0" target="n674">
      <data key="e_direction">unknown</data>
    </edge>
    <edge source="n0" target="n676">
      <data key="e_direction">unknown</data>
    </edge>
    <edge source="n0" target="n677">
      <data key="e_direction">unknown</data>
    </edge>
    <edge source="n0" target="n678">
      <data key="e_direction">unknown</data>
    </edge>
    <edge source="n0" target="n679">
      <data key="e_direction">unknown</data>
    </edge>
    <edge source="n0" target="n680">
      <data key="e_direction">unknown</data>
    </edge>
    <edge source="n0" target="n681">
      <data key="e_direction">unknown</data>
    </edge>
    <edge source="n0" target="n682">
      <data key="e_direction">unknown</data>
    </edge>
    <edge source="n0" target="n683">
      <data key="e_direction">unknown</data>
    </edge>
    <edge source="n0" target="n684">
      <data key="e_direction">unknown</data>
    </edge>
    <edge source="n0" target="n686">
      <data key="e_direction">unknown</data>
    </edge>
    <edge source="n0" target="n687">
      <data key="e_direction">unknown</data>
    </edge>
    <edge source="n0" target="n688">
      <data key="e_direction">unknown</data>
    </edge>
    <edge source="n0" target="n689">
      <data key="e_direction">unknown</data>
    </edge>
    <edge source="n0" target="n690">
      <data key="e_direction">unknown</data>
    </edge>
    <edge source="n0" target="n691">
      <data key="e_direction">unknown</data>
    </edge>
    <edge source="n0" target="n692">
      <data key="e_direction">unknown</data>
    </edge>
    <edge source="n0" target="n693">
      <data key="e_direction">unknown</data>
    </edge>
    <edge source="n0" target="n694">
      <data key="e_direction">unknown</data>
    </edge>
    <edge source="n0" target="n695">
      <data key="e_direction">unknown</data>
    </edge>
    <edge source="n0" target="n697">
      <data key="e_direction">unknown</data>
    </edge>
    <edge source="n0" target="n698">
      <data key="e_direction">unknown</data>
    </edge>
    <edge source="n0" target="n699">
      <data key="e_direction">unknown</data>
    </edge>
    <edge source="n0" target="n700">
      <data key="e_direction">unknown</data>
    </edge>
    <edge source="n0" target="n701">
      <data key="e_direction">unknown</data>
    </edge>
    <edge source="n0" target="n702">
      <data key="e_direction">unknown</data>
    </edge>
    <edge source="n0" target="n704">
      <data key="e_direction">unknown</data>
    </edge>
    <edge source="n0" target="n705">
      <data key="e_direction">unknown</data>
    </edge>
    <edge source="n0" target="n706">
      <data key="e_direction">unknown</data>
    </edge>
    <edge source="n0" target="n707">
      <data key="e_direction">unknown</data>
    </edge>
    <edge source="n0" target="n708">
      <data key="e_direction">unknown</data>
    </edge>
    <edge source="n0" target="n709">
      <data key="e_direction">unknown</data>
    </edge>
    <edge source="n0" target="n710">
      <data key="e_direction">unknown</data>
    </edge>
    <edge source="n0" target="n711">
      <data key="e_direction">unknown</data>
    </edge>
    <edge source="n0" target="n712">
      <data key="e_direction">unknown</data>
    </edge>
    <edge source="n0" target="n713">
      <data key="e_direction">unknown</data>
    </edge>
    <edge source="n0" target="n714">
      <data key="e_direction">unknown</data>
    </edge>
    <edge source="n0" target="n715">
      <data key="e_direction">unknown</data>
    </edge>
    <edge source="n0" target="n716">
      <data key="e_direction">unknown</data>
    </edge>
    <edge source="n0" target="n717">
      <data key="e_direction">unknown</data>
    </edge>
    <edge source="n0" target="n718">
      <data key="e_direction">unknown</data>
    </edge>
    <edge source="n0" target="n720">
      <data key="e_direction">unknown</data>
    </edge>
    <edge source="n0" target="n721">
      <data key="e_direction">unknown</data>
    </edge>
    <edge source="n0" target="n722">
      <data key="e_direction">unknown</data>
    </edge>
    <edge source="n0" target="n723">
      <data key="e_direction">unknown</data>
    </edge>
    <edge source="n0" target="n724">
      <data key="e_direction">unknown</data>
    </edge>
    <edge source="n0" target="n725">
      <data key="e_direction">unknown</data>
    </edge>
    <edge source="n0" target="n726">
      <data key="e_direction">unknown</data>
    </edge>
    <edge source="n0" target="n727">
      <data key="e_direction">unknown</data>
    </edge>
    <edge source="n0" target="n728">
      <data key="e_direction">unknown</data>
    </edge>
    <edge source="n0" target="n729">
      <data key="e_direction">unknown</data>
    </edge>
    <edge source="n0" target="n730">
      <data key="e_direction">unknown</data>
    </edge>
    <edge source="n0" target="n731">
      <data key="e_direction">unknown</data>
    </edge>
    <edge source="n0" target="n732">
      <data key="e_direction">unknown</data>
    </edge>
    <edge source="n0" target="n733">
      <data key="e_direction">unknown</data>
    </edge>
    <edge source="n0" target="n734">
      <data key="e_direction">unknown</data>
    </edge>
    <edge source="n0" target="n735">
      <data key="e_direction">unknown</data>
    </edge>
    <edge source="n0" target="n736">
      <data key="e_direction">unknown</data>
    </edge>
    <edge source="n0" target="n737">
      <data key="e_direction">unknown</data>
    </edge>
    <edge source="n0" target="n738">
      <data key="e_direction">unknown</data>
    </edge>
    <edge source="n0" target="n739">
      <data key="e_direction">unknown</data>
    </edge>
    <edge source="n0" target="n740">
      <data key="e_direction">unknown</data>
    </edge>
    <edge source="n0" target="n741">
      <data key="e_direction">unknown</data>
    </edge>
    <edge source="n0" target="n742">
      <data key="e_direction">unknown</data>
    </edge>
    <edge source="n0" target="n743">
      <data key="e_direction">unknown</data>
    </edge>
    <edge source="n0" target="n744">
      <data key="e_direction">unknown</data>
    </edge>
    <edge source="n0" target="n745">
      <data key="e_direction">unknown</data>
    </edge>
    <edge source="n0" target="n746">
      <data key="e_direction">unknown</data>
    </edge>
    <edge source="n0" target="n747">
      <data key="e_direction">unknown</data>
    </edge>
    <edge source="n0" target="n748">
      <data key="e_direction">unknown</data>
    </edge>
    <edge source="n0" target="n749">
      <data key="e_direction">unknown</data>
    </edge>
    <edge source="n0" target="n750">
      <data key="e_direction">unknown</data>
    </edge>
    <edge source="n0" target="n751">
      <data key="e_direction">unknown</data>
    </edge>
    <edge source="n0" target="n752">
      <data key="e_direction">unknown</data>
    </edge>
    <edge source="n0" target="n753">
      <data key="e_direction">unknown</data>
    </edge>
    <edge source="n0" target="n754">
      <data key="e_direction">unknown</data>
    </edge>
    <edge source="n0" target="n755">
      <data key="e_direction">unknown</data>
    </edge>
    <edge source="n0" target="n756">
      <data key="e_direction">unknown</data>
    </edge>
    <edge source="n0" target="n757">
      <data key="e_direction">unknown</data>
    </edge>
    <edge source="n0" target="n758">
      <data key="e_direction">unknown</data>
    </edge>
    <edge source="n0" target="n759">
      <data key="e_direction">unknown</data>
    </edge>
    <edge source="n0" target="n760">
      <data key="e_direction">unknown</data>
    </edge>
    <edge source="n0" target="n762">
      <data key="e_direction">unknown</data>
    </edge>
    <edge source="n0" target="n763">
      <data key="e_direction">unknown</data>
    </edge>
    <edge source="n0" target="n764">
      <data key="e_direction">unknown</data>
    </edge>
    <edge source="n0" target="n765">
      <data key="e_direction">unknown</data>
    </edge>
    <edge source="n0" target="n766">
      <data key="e_direction">unknown</data>
    </edge>
    <edge source="n0" target="n767">
      <data key="e_direction">unknown</data>
    </edge>
    <edge source="n0" target="n768">
      <data key="e_direction">unknown</data>
    </edge>
    <edge source="n0" target="n769">
      <data key="e_direction">unknown</data>
    </edge>
    <edge source="n0" target="n770">
      <data key="e_direction">unknown</data>
    </edge>
    <edge source="n0" target="n771">
      <data key="e_direction">unknown</data>
    </edge>
    <edge source="n0" target="n772">
      <data key="e_direction">unknown</data>
    </edge>
    <edge source="n0" target="n773">
      <data key="e_direction">unknown</data>
    </edge>
    <edge source="n0" target="n774">
      <data key="e_direction">unknown</data>
    </edge>
    <edge source="n0" target="n776">
      <data key="e_direction">unknown</data>
    </edge>
    <edge source="n0" target="n777">
      <data key="e_direction">unknown</data>
    </edge>
    <edge source="n0" target="n778">
      <data key="e_direction">unknown</data>
    </edge>
    <edge source="n0" target="n779">
      <data key="e_direction">unknown</data>
    </edge>
    <edge source="n0" target="n781">
      <data key="e_direction">unknown</data>
    </edge>
    <edge source="n0" target="n782">
      <data key="e_direction">unknown</data>
    </edge>
    <edge source="n0" target="n783">
      <data key="e_direction">unknown</data>
    </edge>
    <edge source="n0" target="n784">
      <data key="e_direction">unknown</data>
    </edge>
    <edge source="n0" target="n785">
      <data key="e_direction">unknown</data>
    </edge>
    <edge source="n0" target="n786">
      <data key="e_direction">unknown</data>
    </edge>
    <edge source="n0" target="n787">
      <data key="e_direction">unknown</data>
    </edge>
    <edge source="n0" target="n788">
      <data key="e_direction">unknown</data>
    </edge>
    <edge source="n0" target="n789">
      <data key="e_direction">unknown</data>
    </edge>
    <edge source="n0" target="n790">
      <data key="e_direction">unknown</data>
    </edge>
    <edge source="n0" target="n791">
      <data key="e_direction">unknown</data>
    </edge>
    <edge source="n0" target="n792">
      <data key="e_direction">unknown</data>
    </edge>
    <edge source="n0" target="n793">
      <data key="e_direction">unknown</data>
    </edge>
    <edge source="n0" target="n794">
      <data key="e_direction">unknown</data>
    </edge>
    <edge source="n0" target="n795">
      <data key="e_direction">unknown</data>
    </edge>
    <edge source="n0" target="n796">
      <data key="e_direction">unknown</data>
    </edge>
    <edge source="n0" target="n797">
      <data key="e_direction">unknown</data>
    </edge>
    <edge source="n0" target="n798">
      <data key="e_direction">unknown</data>
    </edge>
    <edge source="n0" target="n799">
      <data key="e_direction">unknown</data>
    </edge>
    <edge source="n0" target="n800">
      <data key="e_direction">unknown</data>
    </edge>
    <edge source="n0" target="n801">
      <data key="e_direction">unknown</data>
    </edge>
    <edge source="n0" target="n802">
      <data key="e_direction">unknown</data>
    </edge>
    <edge source="n0" target="n803">
      <data key="e_direction">unknown</data>
    </edge>
    <edge source="n0" target="n804">
      <data key="e_direction">unknown</data>
    </edge>
    <edge source="n0" target="n805">
      <data key="e_direction">unknown</data>
    </edge>
    <edge source="n0" target="n806">
      <data key="e_direction">unknown</data>
    </edge>
    <edge source="n0" target="n807">
      <data key="e_direction">unknown</data>
    </edge>
    <edge source="n0" target="n808">
      <data key="e_direction">unknown</data>
    </edge>
    <edge source="n0" target="n809">
      <data key="e_direction">unknown</data>
    </edge>
    <edge source="n0" target="n810">
      <data key="e_direction">unknown</data>
    </edge>
    <edge source="n0" target="n811">
      <data key="e_direction">unknown</data>
    </edge>
    <edge source="n0" target="n812">
      <data key="e_direction">unknown</data>
    </edge>
    <edge source="n0" target="n813">
      <data key="e_direction">unknown</data>
    </edge>
    <edge source="n0" target="n814">
      <data key="e_direction">unknown</data>
    </edge>
    <edge source="n0" target="n815">
      <data key="e_direction">unknown</data>
    </edge>
    <edge source="n0" target="n817">
      <data key="e_direction">unknown</data>
    </edge>
    <edge source="n0" target="n818">
      <data key="e_direction">unknown</data>
    </edge>
    <edge source="n0" target="n819">
      <data key="e_direction">unknown</data>
    </edge>
    <edge source="n0" target="n820">
      <data key="e_direction">unknown</data>
    </edge>
    <edge source="n0" target="n821">
      <data key="e_direction">unknown</data>
    </edge>
    <edge source="n0" target="n822">
      <data key="e_direction">unknown</data>
    </edge>
    <edge source="n0" target="n823">
      <data key="e_direction">unknown</data>
    </edge>
    <edge source="n0" target="n824">
      <data key="e_direction">unknown</data>
    </edge>
    <edge source="n0" target="n825">
      <data key="e_direction">unknown</data>
    </edge>
    <edge source="n0" target="n826">
      <data key="e_direction">unknown</data>
    </edge>
    <edge source="n0" target="n827">
      <data key="e_direction">unknown</data>
    </edge>
    <edge source="n0" target="n828">
      <data key="e_direction">unknown</data>
    </edge>
    <edge source="n0" target="n829">
      <data key="e_direction">unknown</data>
    </edge>
    <edge source="n0" target="n830">
      <data key="e_direction">unknown</data>
    </edge>
    <edge source="n0" target="n831">
      <data key="e_direction">unknown</data>
    </edge>
    <edge source="n0" target="n832">
      <data key="e_direction">unknown</data>
    </edge>
    <edge source="n0" target="n834">
      <data key="e_direction">unknown</data>
    </edge>
    <edge source="n0" target="n835">
      <data key="e_direction">unknown</data>
    </edge>
    <edge source="n0" target="n836">
      <data key="e_direction">unknown</data>
    </edge>
    <edge source="n0" target="n837">
      <data key="e_direction">unknown</data>
    </edge>
    <edge source="n0" target="n838">
      <data key="e_direction">unknown</data>
    </edge>
    <edge source="n0" target="n839">
      <data key="e_direction">unknown</data>
    </edge>
    <edge source="n0" target="n841">
      <data key="e_direction">unknown</data>
    </edge>
    <edge source="n0" target="n842">
      <data key="e_direction">unknown</data>
    </edge>
    <edge source="n0" target="n843">
      <data key="e_direction">unknown</data>
    </edge>
    <edge source="n0" target="n844">
      <data key="e_direction">unknown</data>
    </edge>
    <edge source="n0" target="n845">
      <data key="e_direction">unknown</data>
    </edge>
    <edge source="n0" target="n846">
      <data key="e_direction">unknown</data>
    </edge>
    <edge source="n0" target="n847">
      <data key="e_direction">unknown</data>
    </edge>
    <edge source="n0" target="n848">
      <data key="e_direction">unknown</data>
    </edge>
    <edge source="n0" target="n849">
      <data key="e_direction">unknown</data>
    </edge>
    <edge source="n0" target="n850">
      <data key="e_direction">unknown</data>
    </edge>
    <edge source="n0" target="n851">
      <data key="e_direction">unknown</data>
    </edge>
    <edge source="n0" target="n852">
      <data key="e_direction">unknown</data>
    </edge>
    <edge source="n0" target="n853">
      <data key="e_direction">unknown</data>
    </edge>
    <edge source="n0" target="n854">
      <data key="e_direction">unknown</data>
    </edge>
    <edge source="n0" target="n855">
      <data key="e_direction">unknown</data>
    </edge>
    <edge source="n0" target="n856">
      <data key="e_direction">unknown</data>
    </edge>
    <edge source="n0" target="n857">
      <data key="e_direction">unknown</data>
    </edge>
    <edge source="n0" target="n858">
      <data key="e_direction">unknown</data>
    </edge>
    <edge source="n0" target="n859">
      <data key="e_direction">unknown</data>
    </edge>
    <edge source="n0" target="n860">
      <data key="e_direction">unknown</data>
    </edge>
    <edge source="n0" target="n861">
      <data key="e_direction">unknown</data>
    </edge>
    <edge source="n0" target="n862">
      <data key="e_direction">unknown</data>
    </edge>
    <edge source="n0" target="n863">
      <data key="e_direction">unknown</data>
    </edge>
    <edge source="n0" target="n864">
      <data key="e_direction">unknown</data>
    </edge>
    <edge source="n0" target="n865">
      <data key="e_direction">unknown</data>
    </edge>
    <edge source="n0" target="n866">
      <data key="e_direction">unknown</data>
    </edge>
    <edge source="n0" target="n867">
      <data key="e_direction">unknown</data>
    </edge>
    <edge source="n0" target="n868">
      <data key="e_direction">unknown</data>
    </edge>
    <edge source="n0" target="n869">
      <data key="e_direction">unknown</data>
    </edge>
    <edge source="n0" target="n872">
      <data key="e_direction">unknown</data>
    </edge>
    <edge source="n0" target="n873">
      <data key="e_direction">unknown</data>
    </edge>
    <edge source="n0" target="n874">
      <data key="e_direction">unknown</data>
    </edge>
    <edge source="n0" target="n875">
      <data key="e_direction">unknown</data>
    </edge>
    <edge source="n0" target="n876">
      <data key="e_direction">unknown</data>
    </edge>
    <edge source="n0" target="n877">
      <data key="e_direction">unknown</data>
    </edge>
    <edge source="n0" target="n878">
      <data key="e_direction">unknown</data>
    </edge>
    <edge source="n0" target="n879">
      <data key="e_direction">unknown</data>
    </edge>
    <edge source="n0" target="n880">
      <data key="e_direction">unknown</data>
    </edge>
    <edge source="n0" target="n881">
      <data key="e_direction">unknown</data>
    </edge>
    <edge source="n0" target="n883">
      <data key="e_direction">unknown</data>
    </edge>
    <edge source="n0" target="n884">
      <data key="e_direction">unknown</data>
    </edge>
    <edge source="n0" target="n885">
      <data key="e_direction">unknown</data>
    </edge>
    <edge source="n0" target="n886">
      <data key="e_direction">unknown</data>
    </edge>
    <edge source="n0" target="n887">
      <data key="e_direction">unknown</data>
    </edge>
    <edge source="n0" target="n888">
      <data key="e_direction">unknown</data>
    </edge>
    <edge source="n0" target="n889">
      <data key="e_direction">unknown</data>
    </edge>
    <edge source="n0" target="n890">
      <data key="e_direction">unknown</data>
    </edge>
    <edge source="n0" target="n891">
      <data key="e_direction">unknown</data>
    </edge>
    <edge source="n0" target="n892">
      <data key="e_direction">unknown</data>
    </edge>
    <edge source="n0" target="n893">
      <data key="e_direction">unknown</data>
    </edge>
    <edge source="n0" target="n894">
      <data key="e_direction">unknown</data>
    </edge>
    <edge source="n0" target="n895">
      <data key="e_direction">unknown</data>
    </edge>
    <edge source="n0" target="n896">
      <data key="e_direction">unknown</data>
    </edge>
    <edge source="n0" target="n897">
      <data key="e_direction">unknown</data>
    </edge>
    <edge source="n0" target="n898">
      <data key="e_direction">unknown</data>
    </edge>
    <edge source="n0" target="n899">
      <data key="e_direction">unknown</data>
    </edge>
    <edge source="n0" target="n900">
      <data key="e_direction">unknown</data>
    </edge>
    <edge source="n0" target="n901">
      <data key="e_direction">unknown</data>
    </edge>
    <edge source="n0" target="n903">
      <data key="e_direction">unknown</data>
    </edge>
    <edge source="n0" target="n905">
      <data key="e_direction">unknown</data>
    </edge>
    <edge source="n0" target="n906">
      <data key="e_direction">unknown</data>
    </edge>
    <edge source="n0" target="n907">
      <data key="e_direction">unknown</data>
    </edge>
    <edge source="n0" target="n909">
      <data key="e_direction">unknown</data>
    </edge>
    <edge source="n0" target="n910">
      <data key="e_direction">unknown</data>
    </edge>
    <edge source="n0" target="n911">
      <data key="e_direction">unknown</data>
    </edge>
    <edge source="n0" target="n912">
      <data key="e_direction">unknown</data>
    </edge>
    <edge source="n0" target="n913">
      <data key="e_direction">unknown</data>
    </edge>
    <edge source="n0" target="n914">
      <data key="e_direction">unknown</data>
    </edge>
    <edge source="n0" target="n915">
      <data key="e_direction">unknown</data>
    </edge>
    <edge source="n0" target="n916">
      <data key="e_direction">unknown</data>
    </edge>
    <edge source="n0" target="n918">
      <data key="e_direction">unknown</data>
    </edge>
    <edge source="n0" target="n919">
      <data key="e_direction">unknown</data>
    </edge>
    <edge source="n0" target="n920">
      <data key="e_direction">unknown</data>
    </edge>
    <edge source="n0" target="n921">
      <data key="e_direction">unknown</data>
    </edge>
    <edge source="n0" target="n922">
      <data key="e_direction">unknown</data>
    </edge>
    <edge source="n0" target="n923">
      <data key="e_direction">unknown</data>
    </edge>
    <edge source="n0" target="n924">
      <data key="e_direction">unknown</data>
    </edge>
    <edge source="n0" target="n925">
      <data key="e_direction">unknown</data>
    </edge>
    <edge source="n0" target="n926">
      <data key="e_direction">unknown</data>
    </edge>
    <edge source="n0" target="n927">
      <data key="e_direction">unknown</data>
    </edge>
    <edge source="n0" target="n928">
      <data key="e_direction">unknown</data>
    </edge>
    <edge source="n0" target="n929">
      <data key="e_direction">unknown</data>
    </edge>
    <edge source="n0" target="n930">
      <data key="e_direction">unknown</data>
    </edge>
    <edge source="n0" target="n932">
      <data key="e_direction">unknown</data>
    </edge>
    <edge source="n0" target="n933">
      <data key="e_direction">unknown</data>
    </edge>
    <edge source="n0" target="n934">
      <data key="e_direction">unknown</data>
    </edge>
    <edge source="n0" target="n935">
      <data key="e_direction">unknown</data>
    </edge>
    <edge source="n0" target="n936">
      <data key="e_direction">unknown</data>
    </edge>
    <edge source="n0" target="n937">
      <data key="e_direction">unknown</data>
    </edge>
    <edge source="n0" target="n938">
      <data key="e_direction">unknown</data>
    </edge>
    <edge source="n0" target="n939">
      <data key="e_direction">unknown</data>
    </edge>
    <edge source="n0" target="n940">
      <data key="e_direction">unknown</data>
    </edge>
    <edge source="n0" target="n941">
      <data key="e_direction">unknown</data>
    </edge>
    <edge source="n0" target="n942">
      <data key="e_direction">unknown</data>
    </edge>
    <edge source="n0" target="n943">
      <data key="e_direction">unknown</data>
    </edge>
    <edge source="n0" target="n944">
      <data key="e_direction">unknown</data>
    </edge>
    <edge source="n0" target="n945">
      <data key="e_direction">unknown</data>
    </edge>
    <edge source="n0" target="n946">
      <data key="e_direction">unknown</data>
    </edge>
    <edge source="n0" target="n947">
      <data key="e_direction">unknown</data>
    </edge>
    <edge source="n0" target="n948">
      <data key="e_direction">unknown</data>
    </edge>
    <edge source="n0" target="n949">
      <data key="e_direction">unknown</data>
    </edge>
    <edge source="n0" target="n950">
      <data key="e_direction">unknown</data>
    </edge>
    <edge source="n0" target="n951">
      <data key="e_direction">unknown</data>
    </edge>
    <edge source="n0" target="n952">
      <data key="e_direction">unknown</data>
    </edge>
    <edge source="n0" target="n953">
      <data key="e_direction">unknown</data>
    </edge>
    <edge source="n0" target="n954">
      <data key="e_direction">unknown</data>
    </edge>
    <edge source="n0" target="n956">
      <data key="e_direction">unknown</data>
    </edge>
    <edge source="n0" target="n958">
      <data key="e_direction">unknown</data>
    </edge>
    <edge source="n0" target="n959">
      <data key="e_direction">unknown</data>
    </edge>
    <edge source="n0" target="n960">
      <data key="e_direction">unknown</data>
    </edge>
    <edge source="n0" target="n961">
      <data key="e_direction">unknown</data>
    </edge>
    <edge source="n0" target="n962">
      <data key="e_direction">unknown</data>
    </edge>
    <edge source="n0" target="n963">
      <data key="e_direction">unknown</data>
    </edge>
    <edge source="n0" target="n964">
      <data key="e_direction">unknown</data>
    </edge>
    <edge source="n0" target="n965">
      <data key="e_direction">unknown</data>
    </edge>
    <edge source="n0" target="n966">
      <data key="e_direction">unknown</data>
    </edge>
    <edge source="n0" target="n967">
      <data key="e_direction">unknown</data>
    </edge>
    <edge source="n0" target="n968">
      <data key="e_direction">unknown</data>
    </edge>
    <edge source="n0" target="n969">
      <data key="e_direction">unknown</data>
    </edge>
    <edge source="n0" target="n970">
      <data key="e_direction">unknown</data>
    </edge>
    <edge source="n0" target="n971">
      <data key="e_direction">unknown</data>
    </edge>
    <edge source="n0" target="n972">
      <data key="e_direction">unknown</data>
    </edge>
    <edge source="n0" target="n973">
      <data key="e_direction">unknown</data>
    </edge>
    <edge source="n0" target="n974">
      <data key="e_direction">unknown</data>
    </edge>
    <edge source="n0" target="n976">
      <data key="e_direction">unknown</data>
    </edge>
    <edge source="n0" target="n977">
      <data key="e_direction">unknown</data>
    </edge>
    <edge source="n0" target="n978">
      <data key="e_direction">unknown</data>
    </edge>
    <edge source="n0" target="n979">
      <data key="e_direction">unknown</data>
    </edge>
    <edge source="n0" target="n980">
      <data key="e_direction">unknown</data>
    </edge>
    <edge source="n0" target="n981">
      <data key="e_direction">unknown</data>
    </edge>
    <edge source="n0" target="n982">
      <data key="e_direction">unknown</data>
    </edge>
    <edge source="n0" target="n983">
      <data key="e_direction">unknown</data>
    </edge>
    <edge source="n0" target="n984">
      <data key="e_direction">unknown</data>
    </edge>
    <edge source="n0" target="n985">
      <data key="e_direction">unknown</data>
    </edge>
    <edge source="n0" target="n986">
      <data key="e_direction">unknown</data>
    </edge>
    <edge source="n0" target="n987">
      <data key="e_direction">unknown</data>
    </edge>
    <edge source="n0" target="n988">
      <data key="e_direction">unknown</data>
    </edge>
    <edge source="n0" target="n990">
      <data key="e_direction">unknown</data>
    </edge>
    <edge source="n0" target="n991">
      <data key="e_direction">unknown</data>
    </edge>
    <edge source="n0" target="n992">
      <data key="e_direction">unknown</data>
    </edge>
    <edge source="n0" target="n993">
      <data key="e_direction">unknown</data>
    </edge>
    <edge source="n0" target="n994">
      <data key="e_direction">unknown</data>
    </edge>
    <edge source="n0" target="n995">
      <data key="e_direction">unknown</data>
    </edge>
    <edge source="n0" target="n996">
      <data key="e_direction">unknown</data>
    </edge>
    <edge source="n0" target="n997">
      <data key="e_direction">unknown</data>
    </edge>
    <edge source="n0" target="n998">
      <data key="e_direction">unknown</data>
    </edge>
    <edge source="n0" target="n999">
      <data key="e_direction">unknown</data>
    </edge>
    <edge source="n0" target="n1000">
      <data key="e_direction">unknown</data>
    </edge>
    <edge source="n0" target="n1001">
      <data key="e_direction">unknown</data>
    </edge>
    <edge source="n0" target="n1002">
      <data key="e_direction">unknown</data>
    </edge>
    <edge source="n0" target="n1004">
      <data key="e_direction">unknown</data>
    </edge>
    <edge source="n0" target="n1005">
      <data key="e_direction">unknown</data>
    </edge>
    <edge source="n0" target="n1006">
      <data key="e_direction">unknown</data>
    </edge>
    <edge source="n0" target="n1007">
      <data key="e_direction">unknown</data>
    </edge>
    <edge source="n0" target="n1008">
      <data key="e_direction">unknown</data>
    </edge>
    <edge source="n0" target="n1010">
      <data key="e_direction">unknown</data>
    </edge>
    <edge source="n0" target="n1011">
      <data key="e_direction">unknown</data>
    </edge>
    <edge source="n0" target="n1012">
      <data key="e_direction">unknown</data>
    </edge>
    <edge source="n0" target="n1013">
      <data key="e_direction">unknown</data>
    </edge>
    <edge source="n0" target="n1015">
      <data key="e_direction">unknown</data>
    </edge>
    <edge source="n0" target="n1016">
      <data key="e_direction">unknown</data>
    </edge>
    <edge source="n0" target="n1017">
      <data key="e_direction">unknown</data>
    </edge>
    <edge source="n0" target="n1018">
      <data key="e_direction">unknown</data>
    </edge>
    <edge source="n0" target="n1019">
      <data key="e_direction">unknown</data>
    </edge>
    <edge source="n0" target="n1020">
      <data key="e_direction">unknown</data>
    </edge>
    <edge source="n0" target="n1021">
      <data key="e_direction">unknown</data>
    </edge>
    <edge source="n0" target="n1022">
      <data key="e_direction">unknown</data>
    </edge>
    <edge source="n0" target="n1023">
      <data key="e_direction">unknown</data>
    </edge>
    <edge source="n0" target="n1025">
      <data key="e_direction">unknown</data>
    </edge>
    <edge source="n0" target="n1026">
      <data key="e_direction">unknown</data>
    </edge>
    <edge source="n0" target="n1027">
      <data key="e_direction">unknown</data>
    </edge>
    <edge source="n0" target="n1028">
      <data key="e_direction">unknown</data>
    </edge>
    <edge source="n0" target="n1029">
      <data key="e_direction">unknown</data>
    </edge>
    <edge source="n0" target="n1030">
      <data key="e_direction">unknown</data>
    </edge>
    <edge source="n0" target="n1032">
      <data key="e_direction">unknown</data>
    </edge>
    <edge source="n0" target="n1033">
      <data key="e_direction">unknown</data>
    </edge>
    <edge source="n0" target="n1034">
      <data key="e_direction">unknown</data>
    </edge>
    <edge source="n0" target="n1035">
      <data key="e_direction">unknown</data>
    </edge>
    <edge source="n0" target="n1036">
      <data key="e_direction">unknown</data>
    </edge>
    <edge source="n0" target="n1037">
      <data key="e_direction">unknown</data>
    </edge>
    <edge source="n0" target="n1038">
      <data key="e_direction">unknown</data>
    </edge>
    <edge source="n0" target="n1039">
      <data key="e_direction">unknown</data>
    </edge>
    <edge source="n0" target="n1040">
      <data key="e_direction">unknown</data>
    </edge>
    <edge source="n0" target="n1041">
      <data key="e_direction">unknown</data>
    </edge>
    <edge source="n0" target="n1042">
      <data key="e_direction">unknown</data>
    </edge>
    <edge source="n0" target="n1043">
      <data key="e_direction">unknown</data>
    </edge>
    <edge source="n0" target="n1044">
      <data key="e_direction">unknown</data>
    </edge>
    <edge source="n0" target="n1045">
      <data key="e_direction">unknown</data>
    </edge>
    <edge source="n0" target="n1046">
      <data key="e_direction">unknown</data>
    </edge>
    <edge source="n0" target="n1047">
      <data key="e_direction">unknown</data>
    </edge>
    <edge source="n0" target="n1049">
      <data key="e_direction">unknown</data>
    </edge>
    <edge source="n0" target="n1050">
      <data key="e_direction">unknown</data>
    </edge>
    <edge source="n0" target="n1051">
      <data key="e_direction">unknown</data>
    </edge>
    <edge source="n0" target="n1052">
      <data key="e_direction">unknown</data>
    </edge>
    <edge source="n0" target="n1053">
      <data key="e_direction">unknown</data>
    </edge>
    <edge source="n0" target="n1054">
      <data key="e_direction">unknown</data>
    </edge>
    <edge source="n0" target="n1055">
      <data key="e_direction">unknown</data>
    </edge>
    <edge source="n0" target="n1056">
      <data key="e_direction">unknown</data>
    </edge>
    <edge source="n0" target="n1057">
      <data key="e_direction">unknown</data>
    </edge>
    <edge source="n0" target="n1058">
      <data key="e_direction">unknown</data>
    </edge>
    <edge source="n0" target="n1059">
      <data key="e_direction">unknown</data>
    </edge>
    <edge source="n0" target="n1060">
      <data key="e_direction">unknown</data>
    </edge>
    <edge source="n0" target="n1061">
      <data key="e_direction">unknown</data>
    </edge>
    <edge source="n0" target="n1062">
      <data key="e_direction">unknown</data>
    </edge>
    <edge source="n0" target="n1063">
      <data key="e_direction">unknown</data>
    </edge>
    <edge source="n0" target="n1064">
      <data key="e_direction">unknown</data>
    </edge>
    <edge source="n0" target="n1065">
      <data key="e_direction">unknown</data>
    </edge>
    <edge source="n0" target="n1067">
      <data key="e_direction">unknown</data>
    </edge>
    <edge source="n0" target="n1068">
      <data key="e_direction">unknown</data>
    </edge>
    <edge source="n0" target="n1069">
      <data key="e_direction">unknown</data>
    </edge>
    <edge source="n0" target="n1070">
      <data key="e_direction">unknown</data>
    </edge>
    <edge source="n0" target="n1071">
      <data key="e_direction">unknown</data>
    </edge>
    <edge source="n0" target="n1072">
      <data key="e_direction">unknown</data>
    </edge>
    <edge source="n0" target="n1073">
      <data key="e_direction">unknown</data>
    </edge>
    <edge source="n0" target="n1074">
      <data key="e_direction">unknown</data>
    </edge>
    <edge source="n0" target="n1075">
      <data key="e_direction">unknown</data>
    </edge>
    <edge source="n0" target="n1076">
      <data key="e_direction">unknown</data>
    </edge>
    <edge source="n0" target="n1077">
      <data key="e_direction">unknown</data>
    </edge>
    <edge source="n0" target="n1078">
      <data key="e_direction">unknown</data>
    </edge>
    <edge source="n0" target="n1079">
      <data key="e_direction">unknown</data>
    </edge>
    <edge source="n0" target="n1080">
      <data key="e_direction">unknown</data>
    </edge>
    <edge source="n0" target="n1081">
      <data key="e_direction">unknown</data>
    </edge>
    <edge source="n0" target="n1082">
      <data key="e_direction">unknown</data>
    </edge>
    <edge source="n0" target="n1083">
      <data key="e_direction">unknown</data>
    </edge>
    <edge source="n0" target="n1084">
      <data key="e_direction">unknown</data>
    </edge>
    <edge source="n0" target="n1085">
      <data key="e_direction">unknown</data>
    </edge>
    <edge source="n0" target="n1086">
      <data key="e_direction">unknown</data>
    </edge>
    <edge source="n0" target="n1087">
      <data key="e_direction">unknown</data>
    </edge>
    <edge source="n0" target="n1088">
      <data key="e_direction">unknown</data>
    </edge>
    <edge source="n0" target="n1089">
      <data key="e_direction">unknown</data>
    </edge>
    <edge source="n0" target="n1090">
      <data key="e_direction">unknown</data>
    </edge>
    <edge source="n0" target="n1091">
      <data key="e_direction">unknown</data>
    </edge>
    <edge source="n0" target="n1092">
      <data key="e_direction">unknown</data>
    </edge>
    <edge source="n0" target="n1093">
      <data key="e_direction">unknown</data>
    </edge>
    <edge source="n0" target="n1094">
      <data key="e_direction">unknown</data>
    </edge>
    <edge source="n0" target="n1095">
      <data key="e_direction">unknown</data>
    </edge>
    <edge source="n0" target="n1096">
      <data key="e_direction">unknown</data>
    </edge>
    <edge source="n0" target="n1097">
      <data key="e_direction">unknown</data>
    </edge>
    <edge source="n0" target="n1098">
      <data key="e_direction">unknown</data>
    </edge>
    <edge source="n0" target="n1099">
      <data key="e_direction">unknown</data>
    </edge>
    <edge source="n0" target="n1100">
      <data key="e_direction">unknown</data>
    </edge>
    <edge source="n0" target="n1101">
      <data key="e_direction">unknown</data>
    </edge>
    <edge source="n0" target="n1102">
      <data key="e_direction">unknown</data>
    </edge>
    <edge source="n0" target="n1103">
      <data key="e_direction">unknown</data>
    </edge>
    <edge source="n0" target="n1104">
      <data key="e_direction">unknown</data>
    </edge>
    <edge source="n0" target="n1105">
      <data key="e_direction">unknown</data>
    </edge>
    <edge source="n0" target="n1106">
      <data key="e_direction">unknown</data>
    </edge>
    <edge source="n0" target="n1107">
      <data key="e_direction">unknown</data>
    </edge>
    <edge source="n0" target="n1108">
      <data key="e_direction">unknown</data>
    </edge>
    <edge source="n0" target="n1109">
      <data key="e_direction">unknown</data>
    </edge>
    <edge source="n0" target="n1110">
      <data key="e_direction">unknown</data>
    </edge>
    <edge source="n0" target="n1111">
      <data key="e_direction">unknown</data>
    </edge>
    <edge source="n0" target="n1112">
      <data key="e_direction">unknown</data>
    </edge>
    <edge source="n0" target="n1113">
      <data key="e_direction">unknown</data>
    </edge>
    <edge source="n0" target="n1114">
      <data key="e_direction">unknown</data>
    </edge>
    <edge source="n0" target="n1115">
      <data key="e_direction">unknown</data>
    </edge>
    <edge source="n0" target="n1116">
      <data key="e_direction">unknown</data>
    </edge>
    <edge source="n0" target="n1117">
      <data key="e_direction">unknown</data>
    </edge>
    <edge source="n0" target="n1118">
      <data key="e_direction">unknown</data>
    </edge>
    <edge source="n0" target="n1119">
      <data key="e_direction">unknown</data>
    </edge>
    <edge source="n0" target="n1120">
      <data key="e_direction">unknown</data>
    </edge>
    <edge source="n1" target="n4">
      <data key="e_direction">unknown</data>
    </edge>
    <edge source="n1" target="n16">
      <data key="e_direction">unknown</data>
    </edge>
    <edge source="n1" target="n17">
      <data key="e_direction">unknown</data>
    </edge>
    <edge source="n1" target="n18">
      <data key="e_direction">unknown</data>
    </edge>
    <edge source="n1" target="n21">
      <data key="e_direction">unknown</data>
    </edge>
    <edge source="n1" target="n25">
      <data key="e_direction">unknown</data>
    </edge>
    <edge source="n1" target="n39">
      <data key="e_direction">unknown</data>
    </edge>
    <edge source="n1" target="n40">
      <data key="e_direction">unknown</data>
    </edge>
    <edge source="n1" target="n43">
      <data key="e_direction">unknown</data>
    </edge>
    <edge source="n1" target="n46">
      <data key="e_direction">unknown</data>
    </edge>
    <edge source="n1" target="n64">
      <data key="e_direction">unknown</data>
    </edge>
    <edge source="n1" target="n126">
      <data key="e_direction">unknown</data>
    </edge>
    <edge source="n1" target="n171">
      <data key="e_direction">unknown</data>
    </edge>
    <edge source="n1" target="n181">
      <data key="e_direction">unknown</data>
    </edge>
    <edge source="n1" target="n188">
      <data key="e_direction">unknown</data>
    </edge>
    <edge source="n1" target="n189">
      <data key="e_direction">unknown</data>
    </edge>
    <edge source="n1" target="n231">
      <data key="e_direction">unknown</data>
    </edge>
    <edge source="n1" target="n239">
      <data key="e_direction">unknown</data>
    </edge>
    <edge source="n1" target="n240">
      <data key="e_direction">unknown</data>
    </edge>
    <edge source="n1" target="n241">
      <data key="e_direction">unknown</data>
    </edge>
    <edge source="n1" target="n242">
      <data key="e_direction">unknown</data>
    </edge>
    <edge source="n1" target="n243">
      <data key="e_direction">unknown</data>
    </edge>
    <edge source="n1" target="n244">
      <data key="e_direction">unknown</data>
    </edge>
    <edge source="n1" target="n245">
      <data key="e_direction">unknown</data>
    </edge>
    <edge source="n1" target="n246">
      <data key="e_direction">unknown</data>
    </edge>
    <edge source="n1" target="n247">
      <data key="e_direction">unknown</data>
    </edge>
    <edge source="n1" target="n248">
      <data key="e_direction">unknown</data>
    </edge>
    <edge source="n1" target="n249">
      <data key="e_direction">unknown</data>
    </edge>
    <edge source="n1" target="n250">
      <data key="e_direction">unknown</data>
    </edge>
    <edge source="n1" target="n251">
      <data key="e_direction">unknown</data>
    </edge>
    <edge source="n1" target="n252">
      <data key="e_direction">unknown</data>
    </edge>
    <edge source="n1" target="n253">
      <data key="e_direction">unknown</data>
    </edge>
    <edge source="n1" target="n254">
      <data key="e_direction">unknown</data>
    </edge>
    <edge source="n1" target="n255">
      <data key="e_direction">unknown</data>
    </edge>
    <edge source="n1" target="n256">
      <data key="e_direction">unknown</data>
    </edge>
    <edge source="n1" target="n257">
      <data key="e_direction">unknown</data>
    </edge>
    <edge source="n1" target="n258">
      <data key="e_direction">unknown</data>
    </edge>
    <edge source="n1" target="n259">
      <data key="e_direction">unknown</data>
    </edge>
    <edge source="n1" target="n260">
      <data key="e_direction">unknown</data>
    </edge>
    <edge source="n1" target="n261">
      <data key="e_direction">unknown</data>
    </edge>
    <edge source="n1" target="n262">
      <data key="e_direction">unknown</data>
    </edge>
    <edge source="n1" target="n263">
      <data key="e_direction">unknown</data>
    </edge>
    <edge source="n1" target="n264">
      <data key="e_direction">unknown</data>
    </edge>
    <edge source="n1" target="n265">
      <data key="e_direction">unknown</data>
    </edge>
    <edge source="n1" target="n266">
      <data key="e_direction">unknown</data>
    </edge>
    <edge source="n1" target="n267">
      <data key="e_direction">unknown</data>
    </edge>
    <edge source="n1" target="n268">
      <data key="e_direction">unknown</data>
    </edge>
    <edge source="n1" target="n269">
      <data key="e_direction">unknown</data>
    </edge>
    <edge source="n1" target="n270">
      <data key="e_direction">unknown</data>
    </edge>
    <edge source="n1" target="n271">
      <data key="e_direction">unknown</data>
    </edge>
    <edge source="n1" target="n272">
      <data key="e_direction">unknown</data>
    </edge>
    <edge source="n1" target="n273">
      <data key="e_direction">unknown</data>
    </edge>
    <edge source="n1" target="n274">
      <data key="e_direction">unknown</data>
    </edge>
    <edge source="n1" target="n275">
      <data key="e_direction">unknown</data>
    </edge>
    <edge source="n1" target="n276">
      <data key="e_direction">unknown</data>
    </edge>
    <edge source="n1" target="n277">
      <data key="e_direction">unknown</data>
    </edge>
    <edge source="n1" target="n278">
      <data key="e_direction">unknown</data>
    </edge>
    <edge source="n1" target="n279">
      <data key="e_direction">unknown</data>
    </edge>
    <edge source="n1" target="n280">
      <data key="e_direction">unknown</data>
    </edge>
    <edge source="n1" target="n281">
      <data key="e_direction">unknown</data>
    </edge>
    <edge source="n1" target="n282">
      <data key="e_direction">unknown</data>
    </edge>
    <edge source="n1" target="n283">
      <data key="e_direction">unknown</data>
    </edge>
    <edge source="n1" target="n284">
      <data key="e_direction">unknown</data>
    </edge>
    <edge source="n1" target="n285">
      <data key="e_direction">unknown</data>
    </edge>
    <edge source="n1" target="n286">
      <data key="e_direction">unknown</data>
    </edge>
    <edge source="n1" target="n287">
      <data key="e_direction">unknown</data>
    </edge>
    <edge source="n1" target="n288">
      <data key="e_direction">unknown</data>
    </edge>
    <edge source="n1" target="n289">
      <data key="e_direction">unknown</data>
    </edge>
    <edge source="n1" target="n290">
      <data key="e_direction">unknown</data>
    </edge>
    <edge source="n1" target="n291">
      <data key="e_direction">unknown</data>
    </edge>
    <edge source="n1" target="n292">
      <data key="e_direction">unknown</data>
    </edge>
    <edge source="n1" target="n293">
      <data key="e_direction">unknown</data>
    </edge>
    <edge source="n1" target="n294">
      <data key="e_direction">unknown</data>
    </edge>
    <edge source="n1" target="n295">
      <data key="e_direction">unknown</data>
    </edge>
    <edge source="n1" target="n296">
      <data key="e_direction">unknown</data>
    </edge>
    <edge source="n1" target="n297">
      <data key="e_direction">unknown</data>
    </edge>
    <edge source="n1" target="n298">
      <data key="e_direction">unknown</data>
    </edge>
    <edge source="n1" target="n299">
      <data key="e_direction">unknown</data>
    </edge>
    <edge source="n1" target="n300">
      <data key="e_direction">unknown</data>
    </edge>
    <edge source="n1" target="n301">
      <data key="e_direction">unknown</data>
    </edge>
    <edge source="n1" target="n302">
      <data key="e_direction">unknown</data>
    </edge>
    <edge source="n1" target="n303">
      <data key="e_direction">unknown</data>
    </edge>
    <edge source="n1" target="n304">
      <data key="e_direction">unknown</data>
    </edge>
    <edge source="n1" target="n305">
      <data key="e_direction">unknown</data>
    </edge>
    <edge source="n1" target="n306">
      <data key="e_direction">unknown</data>
    </edge>
    <edge source="n1" target="n307">
      <data key="e_direction">unknown</data>
    </edge>
    <edge source="n1" target="n308">
      <data key="e_direction">unknown</data>
    </edge>
    <edge source="n1" target="n309">
      <data key="e_direction">unknown</data>
    </edge>
    <edge source="n1" target="n310">
      <data key="e_direction">unknown</data>
    </edge>
    <edge source="n1" target="n311">
      <data key="e_direction">unknown</data>
    </edge>
    <edge source="n1" target="n312">
      <data key="e_direction">unknown</data>
    </edge>
    <edge source="n1" target="n313">
      <data key="e_direction">unknown</data>
    </edge>
    <edge source="n1" target="n314">
      <data key="e_direction">unknown</data>
    </edge>
    <edge source="n1" target="n315">
      <data key="e_direction">unknown</data>
    </edge>
    <edge source="n1" target="n316">
      <data key="e_direction">unknown</data>
    </edge>
    <edge source="n1" target="n317">
      <data key="e_direction">unknown</data>
    </edge>
    <edge source="n1" target="n318">
      <data key="e_direction">unknown</data>
    </edge>
    <edge source="n1" target="n319">
      <data key="e_direction">unknown</data>
    </edge>
    <edge source="n1" target="n320">
      <data key="e_direction">unknown</data>
    </edge>
    <edge source="n1" target="n321">
      <data key="e_direction">unknown</data>
    </edge>
    <edge source="n1" target="n322">
      <data key="e_direction">unknown</data>
    </edge>
    <edge source="n1" target="n323">
      <data key="e_direction">unknown</data>
    </edge>
    <edge source="n1" target="n324">
      <data key="e_direction">unknown</data>
    </edge>
    <edge source="n1" target="n325">
      <data key="e_direction">unknown</data>
    </edge>
    <edge source="n1" target="n326">
      <data key="e_direction">unknown</data>
    </edge>
    <edge source="n1" target="n327">
      <data key="e_direction">unknown</data>
    </edge>
    <edge source="n1" target="n328">
      <data key="e_direction">unknown</data>
    </edge>
    <edge source="n1" target="n329">
      <data key="e_direction">unknown</data>
    </edge>
    <edge source="n1" target="n330">
      <data key="e_direction">unknown</data>
    </edge>
    <edge source="n1" target="n331">
      <data key="e_direction">unknown</data>
    </edge>
    <edge source="n1" target="n332">
      <data key="e_direction">unknown</data>
    </edge>
    <edge source="n1" target="n333">
      <data key="e_direction">unknown</data>
    </edge>
    <edge source="n1" target="n339">
      <data key="e_direction">unknown</data>
    </edge>
    <edge source="n1" target="n345">
      <data key="e_direction">unknown</data>
    </edge>
    <edge source="n1" target="n346">
      <data key="e_direction">unknown</data>
    </edge>
    <edge source="n1" target="n349">
      <data key="e_direction">unknown</data>
    </edge>
    <edge source="n1" target="n359">
      <data key="e_direction">unknown</data>
    </edge>
    <edge source="n1" target="n368">
      <data key="e_direction">unknown</data>
    </edge>
    <edge source="n1" target="n376">
      <data key="e_direction">unknown</data>
    </edge>
    <edge source="n1" target="n378">
      <data key="e_direction">unknown</data>
    </edge>
    <edge source="n1" target="n455">
      <data key="e_direction">unknown</data>
    </edge>
    <edge source="n1" target="n460">
      <data key="e_direction">unknown</data>
    </edge>
    <edge source="n1" target="n475">
      <data key="e_direction">unknown</data>
    </edge>
    <edge source="n1" target="n478">
      <data key="e_direction">unknown</data>
    </edge>
    <edge source="n1" target="n482">
      <data key="e_direction">unknown</data>
    </edge>
    <edge source="n1" target="n529">
      <data key="e_direction">unknown</data>
    </edge>
    <edge source="n1" target="n549">
      <data key="e_direction">unknown</data>
    </edge>
    <edge source="n1" target="n553">
      <data key="e_direction">unknown</data>
    </edge>
    <edge source="n1" target="n557">
      <data key="e_direction">unknown</data>
    </edge>
    <edge source="n1" target="n576">
      <data key="e_direction">unknown</data>
    </edge>
    <edge source="n1" target="n605">
      <data key="e_direction">unknown</data>
    </edge>
    <edge source="n1" target="n611">
      <data key="e_direction">unknown</data>
    </edge>
    <edge source="n1" target="n621">
      <data key="e_direction">unknown</data>
    </edge>
    <edge source="n1" target="n627">
      <data key="e_direction">unknown</data>
    </edge>
    <edge source="n1" target="n637">
      <data key="e_direction">unknown</data>
    </edge>
    <edge source="n1" target="n646">
      <data key="e_direction">unknown</data>
    </edge>
    <edge source="n1" target="n661">
      <data key="e_direction">unknown</data>
    </edge>
    <edge source="n1" target="n675">
      <data key="e_direction">unknown</data>
    </edge>
    <edge source="n1" target="n685">
      <data key="e_direction">unknown</data>
    </edge>
    <edge source="n1" target="n691">
      <data key="e_direction">unknown</data>
    </edge>
    <edge source="n1" target="n696">
      <data key="e_direction">unknown</data>
    </edge>
    <edge source="n1" target="n703">
      <data key="e_direction">unknown</data>
    </edge>
    <edge source="n1" target="n711">
      <data key="e_direction">unknown</data>
    </edge>
    <edge source="n1" target="n713">
      <data key="e_direction">unknown</data>
    </edge>
    <edge source="n1" target="n715">
      <data key="e_direction">unknown</data>
    </edge>
    <edge source="n1" target="n719">
      <data key="e_direction">unknown</data>
    </edge>
    <edge source="n1" target="n734">
      <data key="e_direction">unknown</data>
    </edge>
    <edge source="n1" target="n736">
      <data key="e_direction">unknown</data>
    </edge>
    <edge source="n1" target="n761">
      <data key="e_direction">unknown</data>
    </edge>
    <edge source="n1" target="n775">
      <data key="e_direction">unknown</data>
    </edge>
    <edge source="n1" target="n780">
      <data key="e_direction">unknown</data>
    </edge>
    <edge source="n1" target="n816">
      <data key="e_direction">unknown</data>
    </edge>
    <edge source="n1" target="n833">
      <data key="e_direction">unknown</data>
    </edge>
    <edge source="n1" target="n838">
      <data key="e_direction">unknown</data>
    </edge>
    <edge source="n1" target="n840">
      <data key="e_direction">unknown</data>
    </edge>
    <edge source="n1" target="n860">
      <data key="e_direction">unknown</data>
    </edge>
    <edge source="n1" target="n870">
      <data key="e_direction">unknown</data>
    </edge>
    <edge source="n1" target="n871">
      <data key="e_direction">unknown</data>
    </edge>
    <edge source="n1" target="n882">
      <data key="e_direction">unknown</data>
    </edge>
    <edge source="n1" target="n895">
      <data key="e_direction">unknown</data>
    </edge>
    <edge source="n1" target="n902">
      <data key="e_direction">unknown</data>
    </edge>
    <edge source="n1" target="n904">
      <data key="e_direction">unknown</data>
    </edge>
    <edge source="n1" target="n908">
      <data key="e_direction">unknown</data>
    </edge>
    <edge source="n1" target="n917">
      <data key="e_direction">unknown</data>
    </edge>
    <edge source="n1" target="n931">
      <data key="e_direction">unknown</data>
    </edge>
    <edge source="n1" target="n944">
      <data key="e_direction">unknown</data>
    </edge>
    <edge source="n1" target="n949">
      <data key="e_direction">unknown</data>
    </edge>
    <edge source="n1" target="n955">
      <data key="e_direction">unknown</data>
    </edge>
    <edge source="n1" target="n957">
      <data key="e_direction">unknown</data>
    </edge>
    <edge source="n1" target="n975">
      <data key="e_direction">unknown</data>
    </edge>
    <edge source="n1" target="n983">
      <data key="e_direction">unknown</data>
    </edge>
    <edge source="n1" target="n989">
      <data key="e_direction">unknown</data>
    </edge>
    <edge source="n1" target="n1003">
      <data key="e_direction">unknown</data>
    </edge>
    <edge source="n1" target="n1009">
      <data key="e_direction">unknown</data>
    </edge>
    <edge source="n1" target="n1014">
      <data key="e_direction">unknown</data>
    </edge>
    <edge source="n1" target="n1024">
      <data key="e_direction">unknown</data>
    </edge>
    <edge source="n1" target="n1031">
      <data key="e_direction">unknown</data>
    </edge>
    <edge source="n1" target="n1048">
      <data key="e_direction">unknown</data>
    </edge>
    <edge source="n1" target="n1057">
      <data key="e_direction">unknown</data>
    </edge>
    <edge source="n1" target="n1066">
      <data key="e_direction">unknown</data>
    </edge>
    <edge source="n1" target="n1068">
      <data key="e_direction">unknown</data>
    </edge>
    <edge source="n1" target="n1073">
      <data key="e_direction">unknown</data>
    </edge>
    <edge source="n1" target="n1086">
      <data key="e_direction">unknown</data>
    </edge>
    <edge source="n2" target="n702">
      <data key="e_direction">unknown</data>
    </edge>
    <edge source="n3" target="n5">
      <data key="e_direction">unknown</data>
    </edge>
    <edge source="n3" target="n22">
      <data key="e_direction">unknown</data>
    </edge>
    <edge source="n3" target="n642">
      <data key="e_direction">unknown</data>
    </edge>
    <edge source="n3" target="n951">
      <data key="e_direction">unknown</data>
    </edge>
    <edge source="n4" target="n32">
      <data key="e_direction">unknown</data>
    </edge>
    <edge source="n4" target="n55">
      <data key="e_direction">unknown</data>
    </edge>
    <edge source="n4" target="n58">
      <data key="e_direction">unknown</data>
    </edge>
    <edge source="n5" target="n7">
      <data key="e_direction">unknown</data>
    </edge>
    <edge source="n6" target="n61">
      <data key="e_direction">unknown</data>
    </edge>
    <edge source="n6" target="n642">
      <data key="e_direction">unknown</data>
    </edge>
    <edge source="n7" target="n642">
      <data key="e_direction">unknown</data>
    </edge>
    <edge source="n8" target="n61">
      <data key="e_direction">unknown</data>
    </edge>
    <edge source="n8" target="n642">
      <data key="e_direction">unknown</data>
    </edge>
    <edge source="n9" target="n10">
      <data key="e_direction">unknown</data>
    </edge>
    <edge source="n10" target="n21">
      <data key="e_direction">unknown</data>
    </edge>
    <edge source="n10" target="n22">
      <data key="e_direction">unknown</data>
    </edge>
    <edge source="n10" target="n44">
      <data key="e_direction">unknown</data>
    </edge>
    <edge source="n10" target="n84">
      <data key="e_direction">unknown</data>
    </edge>
    <edge source="n10" target="n261">
      <data key="e_direction">unknown</data>
    </edge>
    <edge source="n10" target="n608">
      <data key="e_direction">unknown</data>
    </edge>
    <edge source="n10" target="n720">
      <data key="e_direction">unknown</data>
    </edge>
    <edge source="n10" target="n921">
      <data key="e_direction">unknown</data>
    </edge>
    <edge source="n11" target="n25">
      <data key="e_direction">unknown</data>
    </edge>
    <edge source="n12" target="n14">
      <data key="e_direction">unknown</data>
    </edge>
    <edge source="n12" target="n53">
      <data key="e_direction">unknown</data>
    </edge>
    <edge source="n13" target="n39">
      <data key="e_direction">unknown</data>
    </edge>
    <edge source="n14" target="n39">
      <data key="e_direction">unknown</data>
    </edge>
    <edge source="n15" target="n441">
      <data key="e_direction">unknown</data>
    </edge>
    <edge source="n16" target="n117">
      <data key="e_direction">unknown</data>
    </edge>
    <edge source="n17" target="n53">
      <data key="e_direction">unknown</data>
    </edge>
    <edge source="n17" target="n444">
      <data key="e_direction">unknown</data>
    </edge>
    <edge source="n17" target="n608">
      <data key="e_direction">unknown</data>
    </edge>
    <edge source="n18" target="n83">
      <data key="e_direction">unknown</data>
    </edge>
    <edge source="n19" target="n22">
      <data key="e_direction">unknown</data>
    </edge>
    <edge source="n20" target="n22">
      <data key="e_direction">unknown</data>
    </edge>
    <edge source="n21" target="n84">
      <data key="e_direction">unknown</data>
    </edge>
    <edge source="n22" target="n53">
      <data key="e_direction">unknown</data>
    </edge>
    <edge source="n22" target="n1056">
      <data key="e_direction">unknown</data>
    </edge>
    <edge source="n23" target="n40">
      <data key="e_direction">unknown</data>
    </edge>
    <edge source="n24" target="n729">
      <data key="e_direction">unknown</data>
    </edge>
    <edge source="n24" target="n734">
      <data key="e_direction">unknown</data>
    </edge>
    <edge source="n25" target="n1089">
      <data key="e_direction">unknown</data>
    </edge>
    <edge source="n26" target="n33">
      <data key="e_direction">unknown</data>
    </edge>
    <edge source="n26" target="n60">
      <data key="e_direction">unknown</data>
    </edge>
    <edge source="n26" target="n469">
      <data key="e_direction">unknown</data>
    </edge>
    <edge source="n27" target="n720">
      <data key="e_direction">unknown</data>
    </edge>
    <edge source="n28" target="n720">
      <data key="e_direction">unknown</data>
    </edge>
    <edge source="n29" target="n346">
      <data key="e_direction">unknown</data>
    </edge>
    <edge source="n30" target="n49">
      <data key="e_direction">unknown</data>
    </edge>
    <edge source="n30" target="n739">
      <data key="e_direction">unknown</data>
    </edge>
    <edge source="n31" target="n45">
      <data key="e_direction">unknown</data>
    </edge>
    <edge source="n32" target="n55">
      <data key="e_direction">unknown</data>
    </edge>
    <edge source="n32" target="n58">
      <data key="e_direction">unknown</data>
    </edge>
    <edge source="n32" target="n135">
      <data key="e_direction">unknown</data>
    </edge>
    <edge source="n33" target="n60">
      <data key="e_direction">unknown</data>
    </edge>
    <edge source="n33" target="n469">
      <data key="e_direction">unknown</data>
    </edge>
    <edge source="n34" target="n93">
      <data key="e_direction">unknown</data>
    </edge>
    <edge source="n35" target="n768">
      <data key="e_direction">unknown</data>
    </edge>
    <edge source="n36" target="n53">
      <data key="e_direction">unknown</data>
    </edge>
    <edge source="n37" target="n53">
      <data key="e_direction">unknown</data>
    </edge>
    <edge source="n38" target="n53">
      <data key="e_direction">unknown</data>
    </edge>
    <edge source="n39" target="n53">
      <data key="e_direction">unknown</data>
    </edge>
    <edge source="n39" target="n608">
      <data key="e_direction">unknown</data>
    </edge>
    <edge source="n40" target="n261">
      <data key="e_direction">unknown</data>
    </edge>
    <edge source="n41" target="n884">
      <data key="e_direction">unknown</data>
    </edge>
    <edge source="n42" target="n121">
      <data key="e_direction">unknown</data>
    </edge>
    <edge source="n43" target="n605">
      <data key="e_direction">unknown</data>
    </edge>
    <edge source="n44" target="n605">
      <data key="e_direction">unknown</data>
    </edge>
    <edge source="n45" target="n726">
      <data key="e_direction">unknown</data>
    </edge>
    <edge source="n46" target="n726">
      <data key="e_direction">unknown</data>
    </edge>
    <edge source="n47" target="n68">
      <data key="e_direction">unknown</data>
    </edge>
    <edge source="n48" target="n739">
      <data key="e_direction">unknown</data>
    </edge>
    <edge source="n49" target="n739">
      <data key="e_direction">unknown</data>
    </edge>
    <edge source="n50" target="n684">
      <data key="e_direction">unknown</data>
    </edge>
    <edge source="n51" target="n688">
      <data key="e_direction">unknown</data>
    </edge>
    <edge source="n52" target="n688">
      <data key="e_direction">unknown</data>
    </edge>
    <edge source="n53" target="n247">
      <data key="e_direction">unknown</data>
    </edge>
    <edge source="n53" target="n608">
      <data key="e_direction">unknown</data>
    </edge>
    <edge source="n54" target="n567">
      <data key="e_direction">unknown</data>
    </edge>
    <edge source="n55" target="n58">
      <data key="e_direction">unknown</data>
    </edge>
    <edge source="n55" target="n135">
      <data key="e_direction">unknown</data>
    </edge>
    <edge source="n56" target="n749">
      <data key="e_direction">unknown</data>
    </edge>
    <edge source="n57" target="n455">
      <data key="e_direction">unknown</data>
    </edge>
    <edge source="n58" target="n135">
      <data key="e_direction">unknown</data>
    </edge>
    <edge source="n59" target="n547">
      <data key="e_direction">unknown</data>
    </edge>
    <edge source="n60" target="n469">
      <data key="e_direction">unknown</data>
    </edge>
    <edge source="n61" target="n940">
      <data key="e_direction">unknown</data>
    </edge>
    <edge source="n62" target="n658">
      <data key="e_direction">unknown</data>
    </edge>
    <edge source="n63" target="n824">
      <data key="e_direction">unknown</data>
    </edge>
    <edge source="n64" target="n824">
      <data key="e_direction">unknown</data>
    </edge>
  </graph>
</graphml>
